# Supplementary material for: Renewable energy as a solution to climate change: Insights from a comprehensive study across nations
Source: PLoS One. 2024 Jun 20;19(6):e0299807. doi: 10.1371/journal.pone.0299807 (PMC11189203; doi:10.1371/journal.pone.0299807)
Supplement: S1 Appendix — (XLSX) [file pone.0299807.s001.xlsx]

## Sheet: Developed Economies
Region	Country	Year	Renewable energy consumption (% of total final energy consumption)(kWh - equivalent)	CO2 emissions (Millions of tonnes)
Europe	Andorra	1995	14.481	0.425024
Europe	Andorra	1996	14.1	0.454336
Europe	Andorra	1997	14.194	0.465328
Europe	Andorra	1998	14.4586	0.490976
Europe	Andorra	1999	14.5499	0.51296
Europe	Andorra	2000	14.51	0.523952
Europe	Andorra	2001	15.39	0.523952
Europe	Andorra	2002	15.83	0.53128
Europe	Andorra	2003	16.52	0.534944
Europe	Andorra	2004	16.57	0.560592
Europe	Andorra	2005	16.61	0.575248
Europe	Andorra	2006	17.57	0.545936
Europe	Andorra	2007	16.56	0.538608
Europe	Andorra	2008	17.02	0.538608
Europe	Andorra	2009	17.13	0.516624
Europe	Andorra	2010	18.67	0.516624
Europe	Andorra	2011	18.55	0.490976
Europe	Andorra	2012	18.76	0.487312
Europe	Andorra	2013	19.14	0.47632
Europe	Andorra	2014	19.45	0.461664
Europe	Andorra	2015	19.32	0.465328
Europe	Andorra	2016	19.3	0.468992
Europe	Andorra	2017	19.2	0.465328
Europe	Andorra	2018	18.6	0.49464
Europe	Andorra	2019	18.4	0.479984
Europe	Andorra	2020	20.1449	0.448884
Europe	Andorra	2021	20.3872	0.452888
Oceania	Australia	1995	8.21781	305.003
Oceania	Australia	1996	8.86597	311.886
Oceania	Australia	1997	9.08024	320.283
Oceania	Australia	1998	8.59507	334.076
Oceania	Australia	1999	8.50727	343.489
Oceania	Australia	2000	8.42	349.635
Oceania	Australia	2001	8.37	357.132
Oceania	Australia	2002	8.74	361.541
Oceania	Australia	2003	7.15	369.28
Oceania	Australia	2004	6.68	382.821
Oceania	Australia	2005	6.71	386.154
Oceania	Australia	2006	6.85	392.384
Oceania	Australia	2007	6.95	399.625
Oceania	Australia	2008	6.79	404.233
Oceania	Australia	2009	7.15	407.065
Oceania	Australia	2010	8.16	405.103
Oceania	Australia	2011	8.32	403.829
Oceania	Australia	2012	8.29	406.151
Oceania	Australia	2013	9.21	397.887
Oceania	Australia	2014	9.32	393.953
Oceania	Australia	2015	9.31	401.793
Oceania	Australia	2016	9.42	411.264
Oceania	Australia	2017	9.69	414.358
Oceania	Australia	2018	9.67	416.284
Oceania	Australia	2019	10.1	416.357
Oceania	Australia	2020	9.0467	399.922
Oceania	Australia	2021	9.10086	391.187
Europe	Austria	1995	25.6301	64.0231
Europe	Austria	1996	24.0369	67.367
Europe	Austria	1997	24.8711	67.2636
Europe	Austria	1998	24.4094	66.8983
Europe	Austria	1999	26.4383	65.651
Europe	Austria	2000	26.44	66.1498
Europe	Austria	2001	25.53	70.1495
Europe	Austria	2002	24.68	71.9536
Europe	Austria	2003	22.56	77.461
Europe	Austria	2004	23.17	77.6783
Europe	Austria	2005	24.41	79.0781
Europe	Austria	2006	26.64	76.8065
Europe	Austria	2007	28.99	74.1068
Europe	Austria	2008	29.68	73.4819
Europe	Austria	2009	31.31	67.2987
Europe	Austria	2010	31.15	72.0064
Europe	Austria	2011	31.64	69.8931
Europe	Austria	2012	34.38	67.2659
Europe	Austria	2013	34.59	67.7595
Europe	Austria	2014	35.67	64.16
Europe	Austria	2015	34.82	66.3488
Europe	Austria	2016	34.6	67.2107
Europe	Austria	2017	34	69.5928
Europe	Austria	2018	34.1	66.5572
Europe	Austria	2019	33.8	67.9362
Europe	Austria	2020	36.1354	62.0374
Europe	Austria	2021	36.6765	64.6256
Europe	Belgium	1995	1.26039	125.933
Europe	Belgium	1996	1.18441	129.475
Europe	Belgium	1997	1.14848	123.984
Europe	Belgium	1998	1.29196	130.212
Europe	Belgium	1999	1.40065	124.704
Europe	Belgium	2000	1.44	126.72
Europe	Belgium	2001	1.58	126.064
Europe	Belgium	2002	1.68	126.861
Europe	Belgium	2003	1.89	128.246
Europe	Belgium	2004	2.02	128.779
Europe	Belgium	2005	2.46	125.636
Europe	Belgium	2006	2.82	123.88
Europe	Belgium	2007	3.34	120.477
Europe	Belgium	2008	3.91	120.176
Europe	Belgium	2009	4.83	107.732
Europe	Belgium	2010	6.22	114.558
Europe	Belgium	2011	6.66	105.02
Europe	Belgium	2012	7.67	102.356
Europe	Belgium	2013	8.22	102.666
Europe	Belgium	2014	9.13	96.887
Europe	Belgium	2015	9.37	101.062
Europe	Belgium	2016	9.2	99.6016
Europe	Belgium	2017	9.64	99.1263
Europe	Belgium	2018	10.7	99.8736
Europe	Belgium	2019	10.2	99.4326
Europe	Belgium	2020	10.6998	90.368
Europe	Belgium	2021	11.1559	95.7223
America	Canada	1995	21.9236	491.387
America	Canada	1996	21.5792	507.511
America	Canada	1997	21.3112	521.84
America	Canada	1998	21.524	529.65
America	Canada	1999	21.7051	544.064
America	Canada	2000	22.04	566.69
America	Canada	2001	21.53	558.778
America	Canada	2002	21.77	564.051
America	Canada	2003	21.18	581.305
America	Canada	2004	21.58	579.592
America	Canada	2005	21.99	574.654
America	Canada	2006	21.92	568.451
America	Canada	2007	21.84	593.516
America	Canada	2008	21.91	576.558
America	Canada	2009	22.5	543.968
America	Canada	2010	21.88	556.561
America	Canada	2011	21.84	567.054
America	Canada	2012	22.17	568.223
America	Canada	2013	22.44	572.613
America	Canada	2014	22.49	569.84
America	Canada	2015	22.69	574.298
America	Canada	2016	22.1	560.525
America	Canada	2017	22.5	571.545
America	Canada	2018	22	584.369
America	Canada	2019	22.1	584.714
America	Canada	2020	22.4091	534.864
America	Canada	2021	22.4451	545.635
Europe	Croatia	1995	30.3845	16.8177
Europe	Croatia	1996	34.1265	17.3449
Europe	Croatia	1997	29.2112	18.5586
Europe	Croatia	1998	28.1144	19.0134
Europe	Croatia	1999	27.8108	20.0247
Europe	Croatia	2000	26.76	19.6625
Europe	Croatia	2001	26.92	20.7853
Europe	Croatia	2002	24.61	21.8895
Europe	Croatia	2003	24.82	23.2153
Europe	Croatia	2004	26.56	22.8879
Europe	Croatia	2005	26.82	23.3439
Europe	Croatia	2006	25.51	23.5499
Europe	Croatia	2007	22.66	24.8629
Europe	Croatia	2008	24.14	23.595
Europe	Croatia	2009	27.16	21.8045
Europe	Croatia	2010	29.75	21.0163
Europe	Croatia	2011	27.16	20.6496
Europe	Croatia	2012	29.4	19.0874
Europe	Croatia	2013	32.82	18.4322
Europe	Croatia	2014	33.6	17.6816
Europe	Croatia	2015	33.09	17.8247
Europe	Croatia	2016	31.8	18.109
Europe	Croatia	2017	29.8	18.744
Europe	Croatia	2018	32.8	17.7242
Europe	Croatia	2019	31.6	17.8574
Europe	Croatia	2020	30.7647	16.8705
Europe	Croatia	2021	30.9237	17.7015
Middle East	Cyprus	1995	3.3543	5.87411
Middle East	Cyprus	1996	3.35707	6.22429
Middle East	Cyprus	1997	3.29407	6.31209
Middle East	Cyprus	1998	3.26217	6.60914
Middle East	Cyprus	1999	3.22664	6.87594
Middle East	Cyprus	2000	3.08	7.12242
Middle East	Cyprus	2001	3.03	6.99658
Middle East	Cyprus	2002	3.16	7.18592
Middle East	Cyprus	2003	3.24	7.5768
Middle East	Cyprus	2004	3.29	7.80343
Middle East	Cyprus	2005	3.34	7.95771
Middle East	Cyprus	2006	3.5	8.18541
Middle East	Cyprus	2007	4.33	8.50478
Middle East	Cyprus	2008	5.47	8.71725
Middle East	Cyprus	2009	6.31	8.47174
Middle East	Cyprus	2010	6.55	8.1027
Middle East	Cyprus	2011	7.66	7.7894
Middle East	Cyprus	2012	8.69	7.26403
Middle East	Cyprus	2013	9.83	6.58398
Middle East	Cyprus	2014	9.59	6.95214
Middle East	Cyprus	2015	10.51	6.97296
Middle East	Cyprus	2016	10.4	7.37542
Middle East	Cyprus	2017	11	7.52536
Middle East	Cyprus	2018	12.1	7.34255
Middle East	Cyprus	2019	12.1	7.34318
Middle East	Cyprus	2020	11.6477	7.26958
Middle East	Cyprus	2021	12.0709	7.60042
Europe	Czechia	1995	5.30288	131.627
Europe	Czechia	1996	5.24157	135.004
Europe	Czechia	1997	5.64848	130.834
Europe	Czechia	1998	5.96694	125.427
Europe	Czechia	1999	6.47715	116.57
Europe	Czechia	2000	5.94	127.156
Europe	Czechia	2001	6.29	127.03
Europe	Czechia	2002	7.28	123.947
Europe	Czechia	2003	6.72	127.479
Europe	Czechia	2004	7.13	128.248
Europe	Czechia	2005	7.53	125.689
Europe	Czechia	2006	7.88	126.566
Europe	Czechia	2007	8.32	128.37
Europe	Czechia	2008	8.99	122.912
Europe	Czechia	2009	10.25	115.013
Europe	Czechia	2010	10.95	117.482
Europe	Czechia	2011	12.16	115.186
Europe	Czechia	2012	12.8	111.281
Europe	Czechia	2013	13.95	106.711
Europe	Czechia	2014	14.85	104.229
Europe	Czechia	2015	14.84	104.996
Europe	Czechia	2016	14.8	106.656
Europe	Czechia	2017	14.5	107.748
Europe	Czechia	2018	14.7	106.338
Europe	Czechia	2019	15.9	101.013
Europe	Czechia	2020	16.1949	91.8539
Europe	Czechia	2021	16.6886	97.1383
Europe	Denmark	1995	7.51218	61.6144
Europe	Denmark	1996	7.26118	74.8686
Europe	Denmark	1997	8.10273	65.4688
Europe	Denmark	1998	8.51784	61.238
Europe	Denmark	1999	9.06635	58.6524
Europe	Denmark	2000	10.73	54.3061
Europe	Denmark	2001	11.12	55.8964
Europe	Denmark	2002	11.86	55.5536
Europe	Denmark	2003	12.72	60.6451
Europe	Denmark	2004	14.44	55.0996
Europe	Denmark	2005	16.12	51.5346
Europe	Denmark	2006	15.26	59.4875
Europe	Denmark	2007	17.69	54.7092
Europe	Denmark	2008	18.54	51.2562
Europe	Denmark	2009	19.33	48.8512
Europe	Denmark	2010	21.2	49.2037
Europe	Denmark	2011	23.83	44.2481
Europe	Denmark	2012	26.93	39.8709
Europe	Denmark	2013	27.05	41.773
Europe	Denmark	2014	30.18	37.5777
Europe	Denmark	2015	32.89	35.228
Europe	Denmark	2016	32.2	37.0333
Europe	Denmark	2017	35.2	34.7803
Europe	Denmark	2018	34.7	34.725
Europe	Denmark	2019	37.5	30.9554
Europe	Denmark	2020	36.7768	28.282
Europe	Denmark	2021	38.0983	29.577
Europe	Estonia	1995	12.3234	18.0664
Europe	Estonia	1996	19.5448	19.0423
Europe	Estonia	1997	19.7399	18.6846
Europe	Estonia	1998	17.7465	16.9422
Europe	Estonia	1999	20.0694	15.9552
Europe	Estonia	2000	19.83	15.5004
Europe	Estonia	2001	18.93	15.9003
Europe	Estonia	2002	19.41	15.3831
Europe	Estonia	2003	19.82	17.279
Europe	Estonia	2004	19.97	17.3423
Europe	Estonia	2005	18.85	17.1098
Europe	Estonia	2006	17.18	16.4543
Europe	Estonia	2007	18.56	19.9664
Europe	Estonia	2008	20.29	17.8902
Europe	Estonia	2009	24.13	14.4406
Europe	Estonia	2010	25.35	19.0025
Europe	Estonia	2011	24.98	18.9842
Europe	Estonia	2012	24.88	17.7948
Europe	Estonia	2013	24.43	19.6979
Europe	Estonia	2014	25.3	18.8604
Europe	Estonia	2015	28.16	15.8469
Europe	Estonia	2016	27.2	17.5594
Europe	Estonia	2017	27.5	18.7625
Europe	Estonia	2018	28.6	17.9351
Europe	Estonia	2019	31.3	12.3802
Europe	Estonia	2020	29.202	9.34301
Europe	Estonia	2021	29.7434	10.449
Europe	Finland	1995	27.2664	58.1155
Europe	Finland	1996	26.8706	64.0331
Europe	Finland	1997	28.8284	62.6962
Europe	Finland	1998	30.498	59.3515
Europe	Finland	1999	30.2361	58.8669
Europe	Finland	2000	31.68	57.0099
Europe	Finland	2001	29.25	62.5137
Europe	Finland	2002	29.52	65.041
Europe	Finland	2003	28.35	72.6543
Europe	Finland	2004	31.1	68.9391
Europe	Finland	2005	31.52	57.0473
Europe	Finland	2006	31.25	68.3707
Europe	Finland	2007	31.8	66.7598
Europe	Finland	2008	34.61	58.621
Europe	Finland	2009	32.46	55.9051
Europe	Finland	2010	33.43	64.0808
Europe	Finland	2011	35.14	56.6372
Europe	Finland	2012	38.72	51.1457
Europe	Finland	2013	38.52	51.7037
Europe	Finland	2014	41.25	47.5958
Europe	Finland	2015	43.23	44.0991
Europe	Finland	2016	42.4	47.1819
Europe	Finland	2017	44.5	44.5778
Europe	Finland	2018	44.2	45.7965
Europe	Finland	2019	45.8	42.3818
Europe	Finland	2020	44.3853	37.5959
Europe	Finland	2021	45.1459	37.6023
Europe	France	1995	10.7014	386.262
Europe	France	1996	10.495	401.373
Europe	France	1997	9.98545	393.945
Europe	France	1998	9.70929	413.634
Europe	France	1999	9.77901	412.183
Europe	France	2000	9.32	406.829
Europe	France	2001	9.46	411.614
Europe	France	2002	8.73	407.791
Europe	France	2003	8.91	412.535
Europe	France	2004	8.95	413.78
Europe	France	2005	8.66	416.166
Europe	France	2006	8.52	406.462
Europe	France	2007	9.46	396.661
Europe	France	2008	10.6	390.778
Europe	France	2009	11.32	371.045
Europe	France	2010	11.99	376.645
Europe	France	2011	10.66	354.602
Europe	France	2012	12.34	356.913
Europe	France	2013	13.42	358.623
Europe	France	2014	13.2	327.107
Europe	France	2015	13.34	331.58
Europe	France	2016	14.2	334.44
Europe	France	2017	14.1	337.458
Europe	France	2018	15.2	322.527
Europe	France	2019	15.5	316.387
Europe	France	2020	14.2608	280.032
Europe	France	2021	14.5007	305.964
Europe	Germany	1995	2.31975	938.614
Europe	Germany	1996	2.25217	958.7
Europe	Germany	1997	2.82442	930.87
Europe	Germany	1998	3.04512	922.812
Europe	Germany	1999	3.26371	895.352
Europe	Germany	2000	3.7	899.352
Europe	Germany	2001	3.9	916.144
Europe	Germany	2002	4.41	899.45
Europe	Germany	2003	5.44	900.628
Europe	Germany	2004	6.34	886.637
Europe	Germany	2005	7.28	866.303
Europe	Germany	2006	8.59	877.939
Europe	Germany	2007	10.47	851.223
Europe	Germany	2008	10.25	854.508
Europe	Germany	2009	10.72	789.9
Europe	Germany	2010	11.61	832.541
Europe	Germany	2011	12.54	808.912
Europe	Germany	2012	13.64	813.693
Europe	Germany	2013	13.63	831.208
Europe	Germany	2014	14.02	792.255
Europe	Germany	2015	14.55	795.557
Europe	Germany	2016	14.2	800.34
Europe	Germany	2017	15.2	785.616
Europe	Germany	2018	16.1	754.408
Europe	Germany	2019	17.2	707.15
Europe	Germany	2020	17.8483	639.381
Europe	Germany	2021	18.5213	674.754
Europe	Greece	1995	8.31139	86.9632
Europe	Greece	1996	8.20918	89.1149
Europe	Greece	1997	7.83404	93.8016
Europe	Greece	1998	7.38037	98.6218
Europe	Greece	1999	7.83406	97.9348
Europe	Greece	2000	7.82	102.973
Europe	Greece	2001	7.11	105.362
Europe	Greece	2002	7.33	105.001
Europe	Greece	2003	7.6	109.067
Europe	Greece	2004	7.85	109.485
Europe	Greece	2005	8.01	113.889
Europe	Greece	2006	8.51	112.42
Europe	Greece	2007	8.05	114.546
Europe	Greece	2008	8.32	111.08
Europe	Greece	2009	9.19	104.32
Europe	Greece	2010	11.37	97.3542
Europe	Greece	2011	11.38	94.5052
Europe	Greece	2012	14.17	91.3926
Europe	Greece	2013	16.61	81.7133
Europe	Greece	2014	16.41	78.6396
Europe	Greece	2015	17.47	74.9276
Europe	Greece	2016	16.4	71.3642
Europe	Greece	2017	16.4	74.8451
Europe	Greece	2018	17.9	71.782
Europe	Greece	2019	18.5	65.7562
Europe	Greece	2020	17.5584	55.6103
Europe	Greece	2021	18.0599	56.3093
Europe	Hungary	1995	5.4176	61.3913
Europe	Hungary	1996	5.14334	63.0248
Europe	Hungary	1997	5.23053	61.6236
Europe	Hungary	1998	5.18875	61.1637
Europe	Hungary	1999	5.15847	61.6637
Europe	Hungary	2000	5.17	58.3651
Europe	Hungary	2001	5.12	59.9682
Europe	Hungary	2002	5.17	59.0047
Europe	Hungary	2003	5.01	61.7562
Europe	Hungary	2004	4.63	60.1296
Europe	Hungary	2005	7.29	60.2763
Europe	Hungary	2006	7.86	59.6332
Europe	Hungary	2007	9	58.5537
Europe	Hungary	2008	8.96	57.2481
Europe	Hungary	2009	12.29	51.4641
Europe	Hungary	2010	13.46	52.0687
Europe	Hungary	2011	14.74	50.1913
Europe	Hungary	2012	16.47	46.7575
Europe	Hungary	2013	17.18	43.6116
Europe	Hungary	2014	15.72	43.7298
Europe	Hungary	2015	15.6	46.6535
Europe	Hungary	2016	15.3	47.1131
Europe	Hungary	2017	14.5	49.5152
Europe	Hungary	2018	13.6	49.4633
Europe	Hungary	2019	13.6	49.2346
Europe	Hungary	2020	17.2489	47.2845
Europe	Hungary	2021	17.8164	48.4546
Europe	Iceland	1995	55.6507	2.45957
Europe	Iceland	1996	52.2532	2.51364
Europe	Iceland	1997	54.882	2.60959
Europe	Iceland	1998	57.2124	2.6287
Europe	Iceland	1999	59.8177	2.83117
Europe	Iceland	2000	60.66	2.92314
Europe	Iceland	2001	62.12	2.85534
Europe	Iceland	2002	61.84	2.98248
Europe	Iceland	2003	61.88	2.97617
Europe	Iceland	2004	61.81	3.10014
Europe	Iceland	2005	62.47	2.96844
Europe	Iceland	2006	64.02	3.14467
Europe	Iceland	2007	67.52	3.48369
Europe	Iceland	2008	74	3.80114
Europe	Iceland	2009	74.69	3.71971
Europe	Iceland	2010	75.96	3.61662
Europe	Iceland	2011	77.19	3.49416
Europe	Iceland	2012	77.82	3.49087
Europe	Iceland	2013	76.73	3.48008
Europe	Iceland	2014	76.99	3.43635
Europe	Iceland	2015	77.33	3.53385
Europe	Iceland	2016	80.3	3.48518
Europe	Iceland	2017	80.1	3.60162
Europe	Iceland	2018	80.7	3.65895
Europe	Iceland	2019	81.1	3.54626
Europe	Iceland	2020	84.9854	3.32888
Europe	Iceland	2021	86.2456	3.37496
Europe	Ireland	1995	1.92244	35.853
Europe	Ireland	1996	1.93475	37.4693
Europe	Ireland	1997	1.90074	38.805
Europe	Ireland	1998	2.27773	40.709
Europe	Ireland	1999	2.05685	42.4402
Europe	Ireland	2000	2.04	45.2491
Europe	Ireland	2001	1.97	47.6076
Europe	Ireland	2002	2.25	46.0816
Europe	Ireland	2003	2.01	45.6841
Europe	Ireland	2004	2.31	46.1668
Europe	Ireland	2005	2.89	48.1566
Europe	Ireland	2006	3.23	47.6047
Europe	Ireland	2007	3.57	47.6643
Europe	Ireland	2008	4.21	47.3633
Europe	Ireland	2009	5.3	42.1793
Europe	Ireland	2010	5.31	41.7936
Europe	Ireland	2011	6.61	38.0564
Europe	Ireland	2012	6.64	38.2272
Europe	Ireland	2013	7.44	37.2817
Europe	Ireland	2014	8.55	36.853
Europe	Ireland	2015	9.2	38.718
Europe	Ireland	2016	8.59	40.3695
Europe	Ireland	2017	10.1	39.078
Europe	Ireland	2018	10.8	39.0124
Europe	Ireland	2019	12.3	37.3257
Europe	Ireland	2020	10.5319	35.1532
Europe	Ireland	2021	10.9561	37.5403
Europe	Italy	1995	4.46228	449.826
Europe	Italy	1996	4.74891	444.029
Europe	Italy	1997	4.83142	449.754
Europe	Italy	1998	4.75763	461.946
Europe	Italy	1999	5.02246	466.425
Europe	Italy	2000	5.12	470.487
Europe	Italy	2001	5.38	470.568
Europe	Italy	2002	5.6	477.999
Europe	Italy	2003	6.24	495.962
Europe	Italy	2004	5.94	501.563
Europe	Italy	2005	6.7	502.255
Europe	Italy	2006	7.51	496.847
Europe	Italy	2007	8.73	490.566
Europe	Italy	2008	10.82	478.869
Europe	Italy	2009	12.54	424.694
Europe	Italy	2010	12.79	436.117
Europe	Italy	2011	11.9	424.256
Europe	Italy	2012	14.39	403.697
Europe	Italy	2013	16.32	369.68
Europe	Italy	2014	17.13	349.39
Europe	Italy	2015	16.57	361.163
Europe	Italy	2016	16.1	358.183
Europe	Italy	2017	16.4	352.735
Europe	Italy	2018	17.1	349.005
Europe	Italy	2019	17.3	339.233
Europe	Italy	2020	18.6951	302.279
Europe	Italy	2021	19.3504	328.687
Asia	Japan	1995	3.91719	1239.91
Asia	Japan	1996	3.83936	1252.45
Asia	Japan	1997	4.07213	1245.14
Asia	Japan	1998	4.04536	1205.25
Asia	Japan	1999	3.82879	1241.84
Asia	Japan	2000	3.7	1264.59
Asia	Japan	2001	3.5	1249.99
Asia	Japan	2002	3.71	1279.36
Asia	Japan	2003	4.19	1287.69
Asia	Japan	2004	4.26	1283.08
Asia	Japan	2005	4.02	1290.6
Asia	Japan	2006	4.43	1267.62
Asia	Japan	2007	4.29	1303.36
Asia	Japan	2008	4.44	1232.48
Asia	Japan	2009	4.51	1163.38
Asia	Japan	2010	4.66	1215.06
Asia	Japan	2011	4.82	1265.03
Asia	Japan	2012	4.68	1306.18
Asia	Japan	2013	5.05	1315.57
Asia	Japan	2014	5.58	1264.41
Asia	Japan	2015	6.16	1223.61
Asia	Japan	2016	6.39	1203.89
Asia	Japan	2017	6.92	1188.36
Asia	Japan	2018	7.22	1143.41
Asia	Japan	2019	7.69	1106.02
Asia	Japan	2020	6.62402	1042.22
Asia	Japan	2021	6.76457	1067.4
Europe	Latvia	1995	32.4288	9.13378
Europe	Latvia	1996	32.0254	9.2115
Europe	Latvia	1997	32.8914	8.67976
Europe	Latvia	1998	35.3488	8.30588
Europe	Latvia	1999	36.3311	7.71771
Europe	Latvia	2000	35.82	7.08147
Europe	Latvia	2001	35.35	7.49632
Europe	Latvia	2002	34.38	7.52025
Europe	Latvia	2003	34.34	7.72586
Europe	Latvia	2004	36.11	7.73093
Europe	Latvia	2005	36.3	7.81047
Europe	Latvia	2006	34	8.30983
Europe	Latvia	2007	33.08	8.6371
Europe	Latvia	2008	33.71	8.19789
Europe	Latvia	2009	38.4	7.45601
Europe	Latvia	2010	33.07	8.55409
Europe	Latvia	2011	35.54	7.81079
Europe	Latvia	2012	40.37	7.51941
Europe	Latvia	2013	39.6	7.36844
Europe	Latvia	2014	40.24	7.17196
Europe	Latvia	2015	38.1	7.2621
Europe	Latvia	2016	38.5	7.21033
Europe	Latvia	2017	42.6	7.21495
Europe	Latvia	2018	41	7.85936
Europe	Latvia	2019	41.5	7.64867
Europe	Latvia	2020	40.7729	6.99411
Europe	Latvia	2021	41.1061	7.26621
Europe	Liechtenstein	1995	49.1792	0.204202
Europe	Liechtenstein	1996	49.4794	0.20596
Europe	Liechtenstein	1997	49.7795	0.218376
Europe	Liechtenstein	1998	50.0797	0.229239
Europe	Liechtenstein	1999	50.3798	0.226566
Europe	Liechtenstein	2000	53.95	0.21686
Europe	Liechtenstein	2001	51.59	0.214671
Europe	Liechtenstein	2002	51.26	0.220018
Europe	Liechtenstein	2003	50.24	0.229355
Europe	Liechtenstein	2004	50.31	0.229391
Europe	Liechtenstein	2005	49.87	0.228986
Europe	Liechtenstein	2006	50.84	0.231121
Europe	Liechtenstein	2007	53.36	0.200794
Europe	Liechtenstein	2008	52.96	0.219536
Europe	Liechtenstein	2009	55.15	0.205375
Europe	Liechtenstein	2010	52.31	0.19083
Europe	Liechtenstein	2011	55.26	0.176782
Europe	Liechtenstein	2012	55.5	0.185325
Europe	Liechtenstein	2013	53.53	0.192545
Europe	Liechtenstein	2014	54.97	0.161259
Europe	Liechtenstein	2015	55.53	0.159774
Europe	Liechtenstein	2016	55.8	0.149838
Europe	Liechtenstein	2017	55.3	0.155769
Europe	Liechtenstein	2018	56.8	0.14295
Europe	Liechtenstein	2019	56.1	0.149026
Europe	Liechtenstein	2020	56.6832	0.141996
Europe	Liechtenstein	2021	56.9833	0.15095
Europe	Lithuania	1995	10.3413	15.0916
Europe	Lithuania	1996	11.4735	15.7734
Europe	Lithuania	1997	11.6195	15.1963
Europe	Lithuania	1998	12.9266	16.0306
Europe	Lithuania	1999	14.9733	13.483
Europe	Lithuania	2000	17.19	11.8764
Europe	Lithuania	2001	17.59	12.6271
Europe	Lithuania	2002	17.89	12.6992
Europe	Lithuania	2003	18.07	12.6926
Europe	Lithuania	2004	18.07	13.2873
Europe	Lithuania	2005	17.51	14.1174
Europe	Lithuania	2006	17.46	14.4341
Europe	Lithuania	2007	17.06	15.8241
Europe	Lithuania	2008	18.34	15.2042
Europe	Lithuania	2009	20.09	13.0432
Europe	Lithuania	2010	21.46	13.9466
Europe	Lithuania	2011	22.74	14.2928
Europe	Lithuania	2012	23.92	14.3495
Europe	Lithuania	2013	26.34	13.356
Europe	Lithuania	2014	27.73	13.1081
Europe	Lithuania	2015	28.96	13.3197
Europe	Lithuania	2016	31.5	13.3512
Europe	Lithuania	2017	33.8	13.5718
Europe	Lithuania	2018	33.7	13.6913
Europe	Lithuania	2019	33.5	13.9233
Europe	Lithuania	2020	33.1159	13.6532
Europe	Lithuania	2021	34.0502	13.8808
Europe	Luxembourg	1995	3.99092	9.15173
Europe	Luxembourg	1996	3.06537	9.20161
Europe	Luxembourg	1997	4.38634	8.55397
Europe	Luxembourg	1998	6.73002	7.67595
Europe	Luxembourg	1999	5.86317	8.12788
Europe	Luxembourg	2000	6.81	8.70996
Europe	Luxembourg	2001	3.42	9.20753
Europe	Luxembourg	2002	1.32	9.98368
Europe	Luxembourg	2003	1.28	10.4592
Europe	Luxembourg	2004	1.35	11.8291
Europe	Luxembourg	2005	1.87	12.0878
Europe	Luxembourg	2006	2.08	11.9204
Europe	Luxembourg	2007	3.64	11.3178
Europe	Luxembourg	2008	3.96	11.1845
Europe	Luxembourg	2009	3.73	10.639
Europe	Luxembourg	2010	3.68	11.2022
Europe	Luxembourg	2011	3.76	11.103
Europe	Luxembourg	2012	4.15	10.8675
Europe	Luxembourg	2013	5.72	10.3254
Europe	Luxembourg	2014	6.85	9.82819
Europe	Luxembourg	2015	9.09	9.34747
Europe	Luxembourg	2016	13.5	9.08924
Europe	Luxembourg	2017	15.3	9.2612
Europe	Luxembourg	2018	16.1	9.56667
Europe	Luxembourg	2019	16.5	9.75173
Europe	Luxembourg	2020	11.3269	8.09651
Europe	Luxembourg	2021	11.7424	8.35455
Asia	Macao	1995	0.501743	1.2311
Asia	Macao	1996	0.414436	1.40698
Asia	Macao	1997	0.1908	1.48758
Asia	Macao	1998	0.194542	1.5572
Asia	Macao	1999	0.192829	1.5169
Asia	Macao	2000	0.18	1.63048
Asia	Macao	2001	0.8	1.68544
Asia	Macao	2002	1.19	1.5169
Asia	Macao	2003	2.16	1.53155
Asia	Macao	2004	2.2	1.71475
Asia	Macao	2005	2	1.82834
Asia	Macao	2006	2.49	1.61949
Asia	Macao	2007	3.42	1.36301
Asia	Macao	2008	4.66	1.13218
Asia	Macao	2009	2.97	1.89062
Asia	Macao	2010	5.49	1.23477
Asia	Macao	2011	6.37	1.4636
Asia	Macao	2012	11.13	1.29812
Asia	Macao	2013	16.61	1.21104
Asia	Macao	2014	11.45	1.51854
Asia	Macao	2015	5.41	1.99868
Asia	Macao	2016	5.38	1.7807
Asia	Macao	2017	3.87	1.92726
Asia	Macao	2018	8.43	1.2421
Asia	Macao	2019	8.43	1.21278
Asia	Macao	2020	9.87316	1.27179
Asia	Macao	2021	10.3061	1.28677
Europe	Malta	1995	0	2.43942
Europe	Malta	1996	0	2.55053
Europe	Malta	1997	0	2.55673
Europe	Malta	1998	0	2.51358
Europe	Malta	1999	0	2.59182
Europe	Malta	2000	0	2.50726
Europe	Malta	2001	0	2.64772
Europe	Malta	2002	0.09	2.68778
Europe	Malta	2003	0.1	2.96053
Europe	Malta	2004	0.12	2.81996
Europe	Malta	2005	0.14	2.64467
Europe	Malta	2006	0.17	2.66166
Europe	Malta	2007	0.2	2.7313
Europe	Malta	2008	0.22	2.73989
Europe	Malta	2009	0.26	2.52763
Europe	Malta	2010	1.22	2.58913
Europe	Malta	2011	1.97	2.5772
Europe	Malta	2012	2.67	2.72621
Europe	Malta	2013	3.24	2.37919
Europe	Malta	2014	4.48	2.36439
Europe	Malta	2015	5.98	1.66529
Europe	Malta	2016	9.22	1.35635
Europe	Malta	2017	7.27	1.53088
Europe	Malta	2018	7.54	1.54695
Europe	Malta	2019	7.7	1.64919
Europe	Malta	2020	6.6399	1.59958
Europe	Malta	2021	6.98885	1.72415
Europe	Netherlands	1995	1.27707	172.3
Europe	Netherlands	1996	1.28732	181.452
Europe	Netherlands	1997	1.50753	174.493
Europe	Netherlands	1998	1.57052	175.461
Europe	Netherlands	1999	1.65409	169.935
Europe	Netherlands	2000	1.73	171.082
Europe	Netherlands	2001	1.76	176.208
Europe	Netherlands	2002	1.92	175.568
Europe	Netherlands	2003	1.91	179.005
Europe	Netherlands	2004	2.22	180.892
Europe	Netherlands	2005	2.74	176.917
Europe	Netherlands	2006	3.12	172.092
Europe	Netherlands	2007	3.68	171.874
Europe	Netherlands	2008	3.94	174.853
Europe	Netherlands	2009	4.38	169.529
Europe	Netherlands	2010	3.85	181.527
Europe	Netherlands	2011	4.69	168.26
Europe	Netherlands	2012	4.9	164.689
Europe	Netherlands	2013	4.94	164.674
Europe	Netherlands	2014	5.53	157.656
Europe	Netherlands	2015	5.72	164.143
Europe	Netherlands	2016	5.59	164.862
Europe	Netherlands	2017	6.36	162.494
Europe	Netherlands	2018	7.39	158.628
Europe	Netherlands	2019	8.54	153.033
Europe	Netherlands	2020	7.21028	137.85
Europe	Netherlands	2021	7.48121	141.045
Oceania	New Zealand	1995	30.5845	28.0035
Oceania	New Zealand	1996	29.4486	29.3045
Oceania	New Zealand	1997	27.6502	31.2787
Oceania	New Zealand	1998	29.5896	29.8585
Oceania	New Zealand	1999	28.6598	31.4656
Oceania	New Zealand	2000	29.13	32.246
Oceania	New Zealand	2001	27.13	34.3792
Oceania	New Zealand	2002	28.98	34.5423
Oceania	New Zealand	2003	28.35	36.2415
Oceania	New Zealand	2004	30.76	35.8363
Oceania	New Zealand	2005	29.46	37.4241
Oceania	New Zealand	2006	29.59	37.3302
Oceania	New Zealand	2007	29.35	36.4107
Oceania	New Zealand	2008	28.39	37.5093
Oceania	New Zealand	2009	30.56	34.6207
Oceania	New Zealand	2010	31.68	34.8111
Oceania	New Zealand	2011	32.65	34.2659
Oceania	New Zealand	2012	31.02	35.9451
Oceania	New Zealand	2013	30.36	35.241
Oceania	New Zealand	2014	31.09	35.4389
Oceania	New Zealand	2015	31.24	35.8131
Oceania	New Zealand	2016	31.83	34.1526
Oceania	New Zealand	2017	30.22	35.6881
Oceania	New Zealand	2018	30.73	35.7045
Oceania	New Zealand	2019	29.65	37.121
Oceania	New Zealand	2020	31.2606	34.4567
Oceania	New Zealand	2021	31.3634	33.7898
Europe	Norway	1995	60.0471	38.508
Europe	Norway	1996	57.8505	41.572
Europe	Norway	1997	58.8389	41.734
Europe	Norway	1998	59.5169	41.871
Europe	Norway	1999	59.4149	42.636
Europe	Norway	2000	60.18	42.147
Europe	Norway	2001	59.59	43.526
Europe	Norway	2002	59.47	42.592
Europe	Norway	2003	56.23	43.98
Europe	Norway	2004	56.85	44.307
Europe	Norway	2005	58.56	43.342
Europe	Norway	2006	57.02	43.926
Europe	Norway	2007	57.36	45.666
Europe	Norway	2008	58.45	44.795
Europe	Norway	2009	56.72	43.225
Europe	Norway	2010	56.37	45.691
Europe	Norway	2011	56.71	44.791
Europe	Norway	2012	58	44.3
Europe	Norway	2013	57.42	44.586
Europe	Norway	2014	56.9	45.046
Europe	Norway	2015	58.12	45.59
Europe	Norway	2016	59.39	44.765
Europe	Norway	2017	61.09	44.242
Europe	Norway	2018	60.75	44.393
Europe	Norway	2019	62.37	42.784
Europe	Norway	2020	58.7855	41.196
Europe	Norway	2021	58.8053	40.9186
Europe	Poland	1995	6.33253	362.892
Europe	Poland	1996	5.865	377.578
Europe	Poland	1997	5.98237	367.525
Europe	Poland	1998	6.53681	339.365
Europe	Poland	1999	6.41004	329.552
Europe	Poland	2000	6.93	317.719
Europe	Poland	2001	7.29	313.85
Europe	Poland	2002	7.49	306.61
Europe	Poland	2003	7.29	319.624
Europe	Poland	2004	7.31	324.436
Europe	Poland	2005	7.22	323.409
Europe	Poland	2006	7.18	337.318
Europe	Poland	2007	7.28	336.731
Europe	Poland	2008	8.01	330.485
Europe	Poland	2009	8.84	316.868
Europe	Poland	2010	9.49	334.917
Europe	Poland	2011	10.44	334.337
Europe	Poland	2012	10.91	326.735
Europe	Poland	2013	11.41	322.651
Europe	Poland	2014	11.58	310.319
Europe	Poland	2015	11.87	313.456
Europe	Poland	2016	11.34	324.381
Europe	Poland	2017	11.12	337.735
Europe	Poland	2018	11.27	337.048
Europe	Poland	2019	12.18	318.488
Europe	Poland	2020	12.358	303.523
Europe	Poland	2021	12.6391	328.58
Europe	Portugal	1995	23.7418	54.5244
Europe	Portugal	1996	25.3522	51.8152
Europe	Portugal	1997	24.5453	54.6944
Europe	Portugal	1998	22.4322	59.2475
Europe	Portugal	1999	19.0174	66.8996
Europe	Portugal	2000	20.12	65.6855
Europe	Portugal	2001	20.83	65.2372
Europe	Portugal	2002	18.28	69.6433
Europe	Portugal	2003	22.09	64.5379
Europe	Portugal	2004	19.87	67.3851
Europe	Portugal	2005	18.07	69.718
Europe	Portugal	2006	22.33	64.9239
Europe	Portugal	2007	23.15	62.4374
Europe	Portugal	2008	23.19	60.1068
Europe	Portugal	2009	24.9	57.2075
Europe	Portugal	2010	27.83	53.0014
Europe	Portugal	2011	27.22	51.8016
Europe	Portugal	2012	25.52	49.9597
Europe	Portugal	2013	30.17	48.1635
Europe	Portugal	2014	30.46	47.9458
Europe	Portugal	2015	27.21	52.2703
Europe	Portugal	2016	29	50.4422
Europe	Portugal	2017	24.42	55.2102
Europe	Portugal	2018	27.47	51.4591
Europe	Portugal	2019	28.19	47.6188
Europe	Portugal	2020	28.4525	41.7999
Europe	Portugal	2021	28.7783	40.7972
Europe	Romania	1995	8.60268	125.583
Europe	Romania	1996	11.9238	128.936
Europe	Romania	1997	15.7456	117.963
Europe	Romania	1998	16.2751	104.399
Europe	Romania	1999	17.734	88.3571
Europe	Romania	2000	16.37	92.6683
Europe	Romania	2001	13.39	98.1509
Europe	Romania	2002	14.4	98.3568
Europe	Romania	2003	15.67	102.844
Europe	Romania	2004	17.28	102.11
Europe	Romania	2005	18.47	100.242
Europe	Romania	2006	17.39	103.18
Europe	Romania	2007	18.16	107.887
Europe	Romania	2008	20.4	105.852
Europe	Romania	2009	22.14	87.0024
Europe	Romania	2010	24.07	84.6327
Europe	Romania	2011	21.09	91.7545
Europe	Romania	2012	21.53	90.2392
Europe	Romania	2013	23.07	78.9295
Europe	Romania	2014	24.31	78.4535
Europe	Romania	2015	23.67	77.9963
Europe	Romania	2016	24.4	77.0115
Europe	Romania	2017	23.35	80.0429
Europe	Romania	2018	23.03	80.5162
Europe	Romania	2019	23.54	77.0306
Europe	Romania	2020	26.0383	74.138
Europe	Romania	2021	26.5766	79.3269
Europe	Slovenia	1995	11.4948	15.3542
Europe	Slovenia	1996	11.0942	15.9993
Europe	Slovenia	1997	10.2327	16.5068
Europe	Slovenia	1998	11.0884	16.0389
Europe	Slovenia	1999	10.9503	15.4123
Europe	Slovenia	2000	17.96	15.0537
Europe	Slovenia	2001	18.67	16.3026
Europe	Slovenia	2002	16.31	16.5645
Europe	Slovenia	2003	16.9	16.2713
Europe	Slovenia	2004	17.77	16.7045
Europe	Slovenia	2005	18.58	16.9323
Europe	Slovenia	2006	17.36	17.1783
Europe	Slovenia	2007	18.35	17.3428
Europe	Slovenia	2008	17.63	18.2784
Europe	Slovenia	2009	19.57	16.204
Europe	Slovenia	2010	20.07	16.4595
Europe	Slovenia	2011	19.14	16.3586
Europe	Slovenia	2012	20.22	15.7605
Europe	Slovenia	2013	22.48	15.1333
Europe	Slovenia	2014	22.91	13.5682
Europe	Slovenia	2015	21.38	13.6533
Europe	Slovenia	2016	20.96	14.4646
Europe	Slovenia	2017	19.71	14.622
Europe	Slovenia	2018	20.61	14.5267
Europe	Slovenia	2019	20.86	14.0481
Europe	Slovenia	2020	23.4848	12.8662
Europe	Slovenia	2021	23.9304	12.5493
Europe	Spain	1995	8.26457	267.577
Europe	Spain	1996	10.062	255.049
Europe	Spain	1997	9.1543	267.59
Europe	Spain	1998	8.94141	276.185
Europe	Spain	1999	7.68166	299.722
Europe	Spain	2000	7.88	311.675
Europe	Spain	2001	8.93	313.621
Europe	Spain	2002	7.42	333.73
Europe	Spain	2003	8.92	338.046
Europe	Spain	2004	8.05	354.828
Europe	Spain	2005	7.3	370.066
Europe	Spain	2006	8.49	361.12
Europe	Spain	2007	9.02	368.986
Europe	Spain	2008	9.76	337.182
Europe	Spain	2009	12.25	297.748
Europe	Spain	2010	14.44	284.283
Europe	Spain	2011	14.79	285.132
Europe	Spain	2012	15.83	279.385
Europe	Spain	2013	16.99	253.103
Europe	Spain	2014	17.41	255.459
Europe	Spain	2015	16.33	272.165
Europe	Spain	2016	17.21	261.228
Europe	Spain	2017	15.71	275.053
Europe	Spain	2018	17.42	270.052
Europe	Spain	2019	17.27	251.825
Europe	Spain	2020	17.912	213.34
Europe	Spain	2021	18.3805	233.65
Europe	Sweden	1995	33.9142	59.6051
Europe	Sweden	1996	31.3561	63.5218
Europe	Sweden	1997	35.6206	58.4254
Europe	Sweden	1998	35.6579	58.8932
Europe	Sweden	1999	34.7923	56.0318
Europe	Sweden	2000	39.82	54.8907
Europe	Sweden	2001	37.38	55.822
Europe	Sweden	2002	35.85	56.7916
Europe	Sweden	2003	34.56	57.3715
Europe	Sweden	2004	35.49	56.6829
Europe	Sweden	2005	39.3	54.0661
Europe	Sweden	2006	40.08	53.8851
Europe	Sweden	2007	41.75	53.152
Europe	Sweden	2008	43.2	51.0705
Europe	Sweden	2009	45.71	47.4215
Europe	Sweden	2010	44.7	53.2873
Europe	Sweden	2011	45.43	49.4052
Europe	Sweden	2012	48.29	46.9186
Europe	Sweden	2013	47.27	45.3513
Europe	Sweden	2014	48.61	43.4779
Europe	Sweden	2015	51.91	43.7417
Europe	Sweden	2016	50.89	43.416
Europe	Sweden	2017	51.81	42.7042
Europe	Sweden	2018	51.54	42.0949
Europe	Sweden	2019	52.88	40.9825
Europe	Sweden	2020	53.869	36.5151
Europe	Sweden	2021	54.758	35.8489
Europe	Switzerland	1995	18.066	43.4193
Europe	Switzerland	1996	17.117	44.1074
Europe	Switzerland	1997	17.8231	43.0475
Europe	Switzerland	1998	17.5042	44.6229
Europe	Switzerland	1999	18.8069	44.4456
Europe	Switzerland	2000	18.19	43.6224
Europe	Switzerland	2001	18.72	45.0775
Europe	Switzerland	2002	18.19	43.4639
Europe	Switzerland	2003	18.03	44.6477
Europe	Switzerland	2004	18.1	45.2383
Europe	Switzerland	2005	18.73	45.7786
Europe	Switzerland	2006	18.07	45.3733
Europe	Switzerland	2007	19.31	43.3688
Europe	Switzerland	2008	19.55	44.7106
Europe	Switzerland	2009	19.97	43.5386
Europe	Switzerland	2010	20.56	45.0457
Europe	Switzerland	2011	20.57	40.9852
Europe	Switzerland	2012	21.88	42.253
Europe	Switzerland	2013	21.83	43.1877
Europe	Switzerland	2014	22.2	39.2336
Europe	Switzerland	2015	23.94	38.7318
Europe	Switzerland	2016	24.1	39.1853
Europe	Switzerland	2017	24.99	38.1786
Europe	Switzerland	2018	24.2	36.8738
Europe	Switzerland	2019	24.76	36.7331
Europe	Switzerland	2020	24.3785	34.241
Europe	Switzerland	2021	24.6992	34.9317
Europe	United Kingdom	1995	1.06023	566.159
Europe	United Kingdom	1996	0.943587	586.761
Europe	United Kingdom	1997	1.02848	562.708
Europe	United Kingdom	1998	1.0297	568.544
Europe	United Kingdom	1999	0.948918	561.65
Europe	United Kingdom	2000	0.96	569.034
Europe	United Kingdom	2001	0.85	577.971
Europe	United Kingdom	2002	0.97	560.273
Europe	United Kingdom	2003	0.93	571.619
Europe	United Kingdom	2004	1.14	573.43
Europe	United Kingdom	2005	1.35	570.338
Europe	United Kingdom	2006	1.55	567.846
Europe	United Kingdom	2007	1.84	559.566
Europe	United Kingdom	2008	2.79	544.932
Europe	United Kingdom	2009	3.38	494.108
Europe	United Kingdom	2010	3.67	511.905
Europe	United Kingdom	2011	4.44	469.713
Europe	United Kingdom	2012	4.77	487.477
Europe	United Kingdom	2013	6.02	477.611
Europe	United Kingdom	2014	7.36	438.807
Europe	United Kingdom	2015	8.61	422.461
Europe	United Kingdom	2016	8.6	399.43
Europe	United Kingdom	2017	9.7	387.367
Europe	United Kingdom	2018	10.99	379.73
Europe	United Kingdom	2019	12.24	364.753
Europe	United Kingdom	2020	9.71238	326.263
Europe	United Kingdom	2021	10.1605	346.773
America	United States	1995	4.72655	5427.8
America	United States	1996	4.76393	5616.43
America	United States	1997	4.51426	5691.86
America	United States	1998	4.5343	5737.13
America	United States	1999	5.70973	5810.33
America	United States	2000	5.43	6016.35
America	United States	2001	4.68	5911.99
America	United States	2002	4.84	5952.7
America	United States	2003	5.33	6015.8
America	United States	2004	5.48	6117.96
America	United States	2005	5.84	6137.6
America	United States	2006	6.4	6057.16
America	United States	2007	6.3	6135.29
America	United States	2008	6.85	5918.87
America	United States	2009	7.35	5482.98
America	United States	2010	7.44	5681.39
America	United States	2011	8.36	5546.63
America	United States	2012	8.73	5345.45
America	United States	2013	9.08	5480.93
America	United States	2014	9.22	5528.87
America	United States	2015	9.03	5376.58
America	United States	2016	9.46	5251.76
America	United States	2017	9.92	5210.96
America	United States	2018	10.12	5376.66
America	United States	2019	10.42	5259.14
America	United States	2020	10.4415	4715.69
America	United States	2021	10.7077	5007.34
Europe	Bulgaria	1995	3.10671	57.951
Europe	Bulgaria	1996	3.54634	58.5016
Europe	Bulgaria	1997	3.80966	55.8559
Europe	Bulgaria	1998	5.88974	53.1748
Europe	Bulgaria	1999	6.62751	46.3789
Europe	Bulgaria	2000	7.97	45.4643
Europe	Bulgaria	2001	7.24	48.9802
Europe	Bulgaria	2002	8.7	46.1555
Europe	Bulgaria	2003	9.16	50.5324
Europe	Bulgaria	2004	9.55	49.5834
Europe	Bulgaria	2005	9.83	50.6544
Europe	Bulgaria	2006	9.96	51.8919
Europe	Bulgaria	2007	8.85	55.7376
Europe	Bulgaria	2008	9.94	54.0761
Europe	Bulgaria	2009	11.62	45.8124
Europe	Bulgaria	2010	14.27	47.8589
Europe	Bulgaria	2011	13.22	53.1748
Europe	Bulgaria	2012	15.63	48.3389
Europe	Bulgaria	2013	18.24	42.6786
Europe	Bulgaria	2014	17.15	45.2663
Europe	Bulgaria	2015	17.85	48.2605
Europe	Bulgaria	2016	17.7	45.4843
Europe	Bulgaria	2017	17.1	47.5698
Europe	Bulgaria	2018	19.6	43.6161
Europe	Bulgaria	2019	19.3	42.2558
Europe	Bulgaria	2020	20.422	36.9671
Europe	Bulgaria	2021	21.1133	42.5602

## Sheet: Developing Economies
Region	Country	Year	Renewable energy consumption (% of total final energy consumption)(kWh - equivalent)	CO2 emissions (Millions of tonnes)
Africa	Algeria	1995	0.42248	94.9814
Africa	Algeria	1996	0.389526	96.7863
Africa	Algeria	1997	0.472148	87.0047
Africa	Algeria	1998	0.544071	106.621
Africa	Algeria	1999	0.510018	91.6682
Africa	Algeria	2000	0.43	82.221
Africa	Algeria	2001	0.43	83.7802
Africa	Algeria	2002	0.51	89.4069
Africa	Algeria	2003	0.47	91.0484
Africa	Algeria	2004	0.44	87.8534
Africa	Algeria	2005	0.58	106.473
Africa	Algeria	2006	0.41	100.203
Africa	Algeria	2007	0.41	108.402
Africa	Algeria	2008	0.3	109.032
Africa	Algeria	2009	0.31	120.185
Africa	Algeria	2010	0.26	117.813
Africa	Algeria	2011	0.18	119.808
Africa	Algeria	2012	0.18	135.674
Africa	Algeria	2013	0.13	140.786
Africa	Algeria	2014	0.07	151.283
Africa	Algeria	2015	0.06	160.087
Africa	Algeria	2016	0.08	158.748
Africa	Algeria	2017	0.14	166.411
Africa	Algeria	2018	0.19	173.912
Africa	Algeria	2019	0.16	179.505
Africa	Algeria	2020	0.075502	172.504
Africa	Algeria	2021	0.056453	176.269
South America	Argentina	1995	11.2052	127.765
South America	Argentina	1996	10.1939	134.762
South America	Argentina	1997	10.9991	137.641
South America	Argentina	1998	11.343	139.452
South America	Argentina	1999	10.3062	147.285
South America	Argentina	2000	9.85	142.358
South America	Argentina	2001	11.51	134.004
South America	Argentina	2002	11.62	124.392
South America	Argentina	2003	10.82	134.631
South America	Argentina	2004	9.29	157.043
South America	Argentina	2005	9.64	161.434
South America	Argentina	2006	9.18	174.609
South America	Argentina	2007	7.72	174.246
South America	Argentina	2008	7.65	188.106
South America	Argentina	2009	8.59	178.949
South America	Argentina	2010	8.79	186.733
South America	Argentina	2011	8.83	190.274
South America	Argentina	2012	8.61	191.292
South America	Argentina	2013	8.91	189.538
South America	Argentina	2014	9.79	188.397
South America	Argentina	2015	9.4	191.744
South America	Argentina	2016	9.38	189.92
South America	Argentina	2017	10.4	186.899
South America	Argentina	2018	10.5	180.599
South America	Argentina	2019	10.7	178.512
South America	Argentina	2020	9.03147	169.263
South America	Argentina	2021	8.97166	186.448
America	Belize	1995	34.9203	0.377392
America	Belize	1996	42.6821	0.307776
America	Belize	1997	36.6577	0.388384
America	Belize	1998	35.3247	0.370064
America	Belize	1999	35.0322	0.34808
America	Belize	2000	34.55	0.395712
America	Belize	2001	29.61	0.447008
America	Belize	2002	31.19	0.432352
America	Belize	2003	30.18	0.432352
America	Belize	2004	32.02	0.392048
America	Belize	2005	31.01	0.42136
America	Belize	2006	36.8	0.443344
America	Belize	2007	32.31	0.47632
America	Belize	2008	34.06	0.436016
America	Belize	2009	29.18	0.516624
America	Belize	2010	32.93	0.538608
America	Belize	2011	44.36	0.553264
America	Belize	2012	50.07	0.450672
America	Belize	2013	40.99	0.43968
America	Belize	2014	37.47	0.468992
America	Belize	2015	30.34	0.6412
America	Belize	2016	33.4	0.62288
America	Belize	2017	36.3	0.615552
America	Belize	2018	34.6	0.60456
America	Belize	2019	29.1	0.707152
America	Belize	2020	35.1934	0.614674
America	Belize	2021	35.2079	0.689321
America	Bolivia	1995	33.536	12.4273
America	Bolivia	1996	33.1373	12.614
America	Bolivia	1997	32.7612	10.8296
America	Bolivia	1998	31.4021	10.9264
America	Bolivia	1999	31.5448	10.4834
America	Bolivia	2000	29.74	8.46852
America	Bolivia	2001	29.91	8.17119
America	Bolivia	2002	28.28	8.27764
America	Bolivia	2003	26.31	9.95162
America	Bolivia	2004	25.23	10.0205
America	Bolivia	2005	23.13	11.165
America	Bolivia	2006	21.48	11.5626
America	Bolivia	2007	20.27	12.6955
America	Bolivia	2008	17.85	13.583
America	Bolivia	2009	16.21	14.2584
America	Bolivia	2010	15.34	15.4994
America	Bolivia	2011	13.54	17.0766
America	Bolivia	2012	12.8	17.7659
America	Bolivia	2013	12.06	18.9891
America	Bolivia	2014	10.55	20.6757
America	Bolivia	2015	8.02	21.2422
America	Bolivia	2016	7.95	22.6829
America	Bolivia	2017	7.27	23.4793
America	Bolivia	2018	7.37	23.799
America	Bolivia	2019	8.67	23.2393
America	Bolivia	2020	3.64384	21.0676
America	Bolivia	2021	2.37226	23.3217
America	Brazil	1995	46.1344	268.678
America	Brazil	1996	44.5329	289.311
America	Brazil	1997	43.7251	306.949
America	Brazil	1998	43.8616	317.359
America	Brazil	1999	44.0973	327.256
America	Brazil	2000	42.66	340.183
America	Brazil	2001	41.33	346.166
America	Brazil	2002	42.85	347.765
America	Brazil	2003	45.11	344.645
America	Brazil	2004	45.18	361.434
America	Brazil	2005	46.13	364.371
America	Brazil	2006	46.67	368.871
America	Brazil	2007	47.19	390.573
America	Brazil	2008	47.04	412.638
America	Brazil	2009	48.92	389.775
America	Brazil	2010	46.81	440.269
America	Brazil	2011	45.26	462.58
America	Brazil	2012	43.49	498.309
America	Brazil	2013	42.32	532.418
America	Brazil	2014	41.71	557.901
America	Brazil	2015	43.62	529.353
America	Brazil	2016	45.5	492.748
America	Brazil	2017	45.3	497.413
America	Brazil	2018	47	477.102
America	Brazil	2019	47.6	475.105
America	Brazil	2020	45.815	442.306
America	Brazil	2021	45.8806	488.881
Africa	Cape Verde	1995	39.0786	0.197856
Africa	Cape Verde	1996	36.1614	0.216176
Africa	Cape Verde	1997	36.5798	0.227168
Africa	Cape Verde	1998	35.2536	0.241824
Africa	Cape Verde	1999	31.1712	0.289456
Africa	Cape Verde	2000	27.88	0.296784
Africa	Cape Verde	2001	25.97	0.34808
Africa	Cape Verde	2002	25.98	0.381056
Africa	Cape Verde	2003	24.83	0.414032
Africa	Cape Verde	2004	25.59	0.406704
Africa	Cape Verde	2005	23.88	0.447008
Africa	Cape Verde	2006	21.8	0.487312
Africa	Cape Verde	2007	21.83	0.505632
Africa	Cape Verde	2008	23.81	0.468992
Africa	Cape Verde	2009	22.08	0.520288
Africa	Cape Verde	2010	21.22	0.556928
Africa	Cape Verde	2011	20.78	0.615552
Africa	Cape Verde	2012	24.26	0.501968
Africa	Cape Verde	2013	25.94	0.49464
Africa	Cape Verde	2014	26.11	0.487312
Africa	Cape Verde	2015	26.35	0.490976
Africa	Cape Verde	2016	24.6	0.538608
Africa	Cape Verde	2017	22.9	0.578912
Africa	Cape Verde	2018	22.9	0.582576
Africa	Cape Verde	2019	22.2	0.611888
Africa	Cape Verde	2020	19.6488	0.62508
Africa	Cape Verde	2021	19.1321	0.667694
America	Coasta Rica	1995	34.9736	4.80077
America	Coasta Rica	1996	36.6542	4.68638
America	Coasta Rica	1997	33.5639	4.91618
America	Coasta Rica	1998	28.8905	5.2341
America	Coasta Rica	1999	29.8905	5.43777
America	Coasta Rica	2000	32.95	5.39387
America	Coasta Rica	2001	32.11	5.66657
America	Coasta Rica	2002	32.54	6.2454
America	Coasta Rica	2003	33.3	6.58254
America	Coasta Rica	2004	39.16	6.84168
America	Coasta Rica	2005	41.73	6.7234
America	Coasta Rica	2006	42.4	7.00672
America	Coasta Rica	2007	41.19	7.96074
America	Coasta Rica	2008	40.7	7.98994
America	Coasta Rica	2009	40.72	7.74775
America	Coasta Rica	2010	40.39	7.49265
America	Coasta Rica	2011	38.02	7.31081
America	Coasta Rica	2012	38.06	7.26009
America	Coasta Rica	2013	37.8	7.63152
America	Coasta Rica	2014	37.62	7.74831
America	Coasta Rica	2015	38.33	7.40602
America	Coasta Rica	2016	36.8	8.00325
America	Coasta Rica	2017	36.2	8.19804
America	Coasta Rica	2018	35.7	8.22948
America	Coasta Rica	2019	35.8	8.05361
America	Coasta Rica	2020	39.3973	7.08174
America	Coasta Rica	2021	39.611	7.81951
America	Colombia	1995	33.6999	58.7754
America	Colombia	1996	33.7754	59.7709
America	Colombia	1997	25.8003	64.4965
America	Colombia	1998	25.9387	65.1577
America	Colombia	1999	29.1355	54.7612
America	Colombia	2000	28.03	56.2588
America	Colombia	2001	27.24	55.9389
America	Colombia	2002	28.8	55.4304
America	Colombia	2003	30.7	57.0939
America	Colombia	2004	29.18	54.5693
America	Colombia	2005	29.08	60.0596
America	Colombia	2006	29.69	62.0045
America	Colombia	2007	30.42	60.1788
America	Colombia	2008	29.97	66.6501
America	Colombia	2009	30.91	72.5567
America	Colombia	2010	29.75	76.2784
America	Colombia	2011	28.91	76.0798
America	Colombia	2012	28.9	80.2553
America	Colombia	2013	32.29	88.1047
America	Colombia	2014	32.38	97.8581
America	Colombia	2015	31.6	95.4723
America	Colombia	2016	30.7	98.731
America	Colombia	2017	32.5	79.6876
America	Colombia	2018	30.7	82.4268
America	Colombia	2019	30.7	96.4382
America	Colombia	2020	31.2268	85.5256
America	Colombia	2021	31.3187	91.7034
America	Dominican Republic	1995	22.3363	15.107
America	Dominican Republic	1996	20.3109	16.4844
America	Dominican Republic	1997	18.2511	17.2657
America	Dominican Republic	1998	19.7511	17.7882
America	Dominican Republic	1999	19.5373	17.8213
America	Dominican Republic	2000	19.11	18.9916
America	Dominican Republic	2001	18.89	19.1446
America	Dominican Republic	2002	17.94	20.9491
America	Dominican Republic	2003	18.94	21.345
America	Dominican Republic	2004	20.67	17.3332
America	Dominican Republic	2005	19.44	17.9405
America	Dominican Republic	2006	17.98	19.1119
America	Dominican Republic	2007	17.89	19.9929
America	Dominican Republic	2008	17.68	20.3318
America	Dominican Republic	2009	17.34	19.7807
America	Dominican Republic	2010	16.91	20.5535
America	Dominican Republic	2011	16.75	21.3179
America	Dominican Republic	2012	16.48	21.2548
America	Dominican Republic	2013	16.55	21.267
America	Dominican Republic	2014	17.28	21.8006
America	Dominican Republic	2015	14.88	23.4946
America	Dominican Republic	2016	15.3	24.6446
America	Dominican Republic	2017	16.9	24.0169
America	Dominican Republic	2018	16	25.7562
America	Dominican Republic	2019	14	28.3576
America	Dominican Republic	2020	14.9149	26.3798
America	Dominican Republic	2021	14.6865	28.9221
America	Ecuador	1995	20.3541	22.6862
America	Ecuador	1996	19.2915	24.0249
America	Ecuador	1997	16.5428	18.2064
America	Ecuador	1998	18.1907	22.3135
America	Ecuador	1999	21.0558	21.3644
America	Ecuador	2000	19.43	20.5622
America	Ecuador	2001	17.05	22.9401
America	Ecuador	2002	17.1	24.7532
America	Ecuador	2003	16.55	26.7468
America	Ecuador	2004	16.73	28.7857
America	Ecuador	2005	16.16	29.9695
America	Ecuador	2006	14.19	29.0923
America	Ecuador	2007	15.88	33.6855
America	Ecuador	2008	15.32	29.5731
America	Ecuador	2009	12.87	32.5032
America	Ecuador	2010	11.79	34.8256
America	Ecuador	2011	13.15	37.3984
America	Ecuador	2012	13.2	37.4088
America	Ecuador	2013	11.85	39.655
America	Ecuador	2014	12.18	43.7314
America	Ecuador	2015	13.07	41.2757
America	Ecuador	2016	14.8	40.1778
America	Ecuador	2017	17.1	40.0755
America	Ecuador	2018	16.3	38.2451
America	Ecuador	2019	17.7	40.2645
America	Ecuador	2020	13.0251	34.4575
America	Ecuador	2021	12.8029	41.3217
Africa	Egypt	1995	9.00303	94.8904
Africa	Egypt	1996	8.67808	93.5687
Africa	Egypt	1997	8.34474	107.513
Africa	Egypt	1998	8.2485	121.466
Africa	Egypt	1999	8.55974	124.496
Africa	Egypt	2000	8.26	140.35
Africa	Egypt	2001	7.82	124.294
Africa	Egypt	2002	7.35	125.782
Africa	Egypt	2003	7.45	146.463
Africa	Egypt	2004	7.57	149.143
Africa	Egypt	2005	6.48	165.044
Africa	Egypt	2006	6.22	176.019
Africa	Egypt	2007	6.05	185.907
Africa	Egypt	2008	6.17	194.764
Africa	Egypt	2009	5.9	203.17
Africa	Egypt	2010	5.57	200.841
Africa	Egypt	2011	5.53	213.027
Africa	Egypt	2012	5.5	213.733
Africa	Egypt	2013	5.49	211.419
Africa	Egypt	2014	5.59	226.899
Africa	Egypt	2015	5.45	224.48
Africa	Egypt	2016	5.31	239.386
Africa	Egypt	2017	5.1	260.111
Africa	Egypt	2018	5.23	243.908
Africa	Egypt	2019	5.3	256.14
Africa	Egypt	2020	4.41749	235.82
Africa	Egypt	2021	4.24599	249.624
America	El Salvador	1995	54.747	4.99836
America	El Salvador	1996	56.9374	4.41449
America	El Salvador	1997	53.0624	5.41573
America	El Salvador	1998	51.5866	5.73119
America	El Salvador	1999	51.0076	5.58786
America	El Salvador	2000	33.51	5.67098
America	El Salvador	2001	33.11	5.8574
America	El Salvador	2002	34.02	6.06988
America	El Salvador	2003	33.85	6.43485
America	El Salvador	2004	33.33	6.25381
America	El Salvador	2005	34.08	6.29771
America	El Salvador	2006	34.76	6.71781
America	El Salvador	2007	28.24	6.84558
America	El Salvador	2008	31.5	6.40472
America	El Salvador	2009	32.2	6.31246
America	El Salvador	2010	32.62	6.31863
America	El Salvador	2011	29.52	6.49941
America	El Salvador	2012	30.27	6.47188
America	El Salvador	2013	27.54	6.09447
America	El Salvador	2014	23.95	6.15116
America	El Salvador	2015	21.03	6.66777
America	El Salvador	2016	20.7	6.59579
America	El Salvador	2017	25	5.9697
America	El Salvador	2018	23.2	6.40955
America	El Salvador	2019	19.4	7.42295
America	El Salvador	2020	16.5742	6.50098
America	El Salvador	2021	15.2364	7.20438
Africa	Eswatini	1995	12.3234	1.06256
Africa	Eswatini	1996	19.5448	0.78776
Africa	Eswatini	1997	19.7399	1.14317
Africa	Eswatini	1998	17.7465	1.16149
Africa	Eswatini	1999	20.0694	1.23843
Africa	Eswatini	2000	19.83	1.20912
Africa	Eswatini	2001	18.93	1.09554
Africa	Eswatini	2002	19.41	1.08088
Africa	Eswatini	2003	19.82	1.00394
Africa	Eswatini	2004	19.97	1.00027
Africa	Eswatini	2005	18.85	1.01493
Africa	Eswatini	2006	17.18	1.01493
Africa	Eswatini	2007	18.56	1.04058
Africa	Eswatini	2008	20.29	1.02226
Africa	Eswatini	2009	24.13	1.0589
Africa	Eswatini	2010	25.35	0.996608
Africa	Eswatini	2011	24.98	1.0076
Africa	Eswatini	2012	24.88	1.16882
Africa	Eswatini	2013	24.43	1.39965
Africa	Eswatini	2014	25.3	0.76944
Africa	Eswatini	2015	28.16	0.868368
Africa	Eswatini	2016	27.2	1.05523
Africa	Eswatini	2017	27.5	0.985616
Africa	Eswatini	2018	28.6	1.03325
Africa	Eswatini	2019	31.3	1.12118
Africa	Eswatini	2020	29.202	1.06003
Africa	Eswatini	2021	29.7434	1.08722
Oceania	Fiji	1995	60.0612	0.736697
Oceania	Fiji	1996	59.7141	0.792447
Oceania	Fiji	1997	54.962	0.764285
Oceania	Fiji	1998	49.7926	0.7433
Oceania	Fiji	1999	56.0545	0.756467
Oceania	Fiji	2000	50.06	0.814852
Oceania	Fiji	2001	40.44	1.00394
Oceania	Fiji	2002	48.98	0.835392
Oceania	Fiji	2003	40.83	0.98928
Oceania	Fiji	2004	35.72	1.29339
Oceania	Fiji	2005	40.02	1.02592
Oceania	Fiji	2006	39.07	1.14683
Oceania	Fiji	2007	36.04	1.08454
Oceania	Fiji	2008	40.89	0.8244
Oceania	Fiji	2009	40.09	0.736464
Oceania	Fiji	2010	26.49	1.09166
Oceania	Fiji	2011	31.15	1.01493
Oceania	Fiji	2012	31.73	0.967296
Oceania	Fiji	2013	32.81	1.03691
Oceania	Fiji	2014	33.17	1.17981
Oceania	Fiji	2015	32.74	1.2421
Oceania	Fiji	2016	27.7	1.17614
Oceania	Fiji	2017	28.6	1.30805
Oceania	Fiji	2018	25.8	1.35554
Oceania	Fiji	2019	26.5	1.3592
Oceania	Fiji	2020	22.1819	1.43081
Oceania	Fiji	2021	20.8438	1.4704
Africa	Ghana	1995	79.7893	5.1536
Africa	Ghana	1996	78.8292	5.46865
Africa	Ghana	1997	78.339	6.2048
Africa	Ghana	1998	73.5781	6.24497
Africa	Ghana	1999	72.7839	6.37045
Africa	Ghana	2000	71.62	6.10118
Africa	Ghana	2001	69.32	6.73378
Africa	Ghana	2002	65.68	7.2327
Africa	Ghana	2003	64.47	7.4385
Africa	Ghana	2004	62.38	7.15333
Africa	Ghana	2005	61.43	6.80288
Africa	Ghana	2006	58.56	9.15949
Africa	Ghana	2007	54.53	9.61877
Africa	Ghana	2008	57.34	8.92535
Africa	Ghana	2009	51.9	7.49761
Africa	Ghana	2010	51.91	9.70965
Africa	Ghana	2011	50.09	11.226
Africa	Ghana	2012	46.5	14.3821
Africa	Ghana	2013	46.19	14.3399
Africa	Ghana	2014	47.69	14.9752
Africa	Ghana	2015	44.02	16.0262
Africa	Ghana	2016	45.2	15.5624
Africa	Ghana	2017	44.4	13.9434
Africa	Ghana	2018	41.5	17.105
Africa	Ghana	2019	41.8	18.7065
Africa	Ghana	2020	36.366	19.6544
Africa	Ghana	2021	34.6715	21.3128
America	Guatemala	1995	65.1428	7.07855
America	Guatemala	1996	65.7254	6.57112
America	Guatemala	1997	65.304	7.50186
America	Guatemala	1998	62.0397	8.6394
America	Guatemala	1999	64.6055	8.80583
America	Guatemala	2000	62.75	9.76476
America	Guatemala	2001	61.35	10.2333
America	Guatemala	2002	63.84	10.7217
America	Guatemala	2003	64.37	10.448
America	Guatemala	2004	66.17	11.1803
America	Guatemala	2005	65.32	12.1093
America	Guatemala	2006	64.81	12.1766
America	Guatemala	2007	63.36	12.1449
America	Guatemala	2008	66.59	10.8932
America	Guatemala	2009	65.35	11.442
America	Guatemala	2010	67.17	11.0977
America	Guatemala	2011	67.19	11.2373
America	Guatemala	2012	67.45	11.5766
America	Guatemala	2013	67.29	12.8117
America	Guatemala	2014	66.36	13.8271
America	Guatemala	2015	63.4	15.9519
America	Guatemala	2016	63.3	16.9265
America	Guatemala	2017	65.1	17.3205
America	Guatemala	2018	64.1	18.6908
America	Guatemala	2019	62.9	19.7615
America	Guatemala	2020	65.339	17.5956
America	Guatemala	2021	65.3774	20.3271
America	Guyana	1995	38.3814	1.56819
America	Guyana	1996	38.6082	1.65246
America	Guyana	1997	36.9339	1.80635
America	Guyana	1998	34.6521	1.82834
America	Guyana	1999	35.7476	1.832
America	Guyana	2000	29.75	1.74773
America	Guyana	2001	30.41	1.74406
America	Guyana	2002	33.73	1.71475
America	Guyana	2003	34.1	1.85765
America	Guyana	2004	35.05	1.92726
America	Guyana	2005	34.13	1.61949
America	Guyana	2006	36.28	1.50957
America	Guyana	2007	32.63	1.7807
America	Guyana	2008	32.03	1.70742
America	Guyana	2009	31.09	1.90894
America	Guyana	2010	30.29	1.88696
America	Guyana	2011	32.57	1.96024
America	Guyana	2012	28.41	1.96024
America	Guyana	2013	26.27	1.90528
America	Guyana	2014	24.02	1.97202
America	Guyana	2015	24.95	2.00334
America	Guyana	2016	21.4	2.34513
America	Guyana	2017	22.2	2.31949
America	Guyana	2018	16.8	2.48098
America	Guyana	2019	11.4	2.73013
America	Guyana	2020	19.684	3.19096
America	Guyana	2021	18.8848	3.08783
America	Honduras	1995	62.9697	3.83623
America	Honduras	1996	62.6306	3.87552
America	Honduras	1997	65.3815	4.01033
America	Honduras	1998	62.873	4.81058
America	Honduras	1999	53.7641	4.70456
America	Honduras	2000	55.24	5.03151
America	Honduras	2001	50.4	5.66489
America	Honduras	2002	49.76	5.94528
America	Honduras	2003	47.94	6.68678
America	Honduras	2004	46.7	7.19416
America	Honduras	2005	51.62	6.83486
America	Honduras	2006	52.49	7.69821
America	Honduras	2007	50.87	8.21642
America	Honduras	2008	50.32	8.53291
America	Honduras	2009	51.33	8.03041
America	Honduras	2010	52.16	7.99662
America	Honduras	2011	51.92	8.86031
America	Honduras	2012	52.27	9.21828
America	Honduras	2013	51.07	9.3649
America	Honduras	2014	53.63	9.48124
America	Honduras	2015	52.68	10.348
America	Honduras	2016	52.8	9.72231
America	Honduras	2017	45.9	10.2315
America	Honduras	2018	49.8	9.86126
America	Honduras	2019	46	11.2321
America	Honduras	2020	46.8601	9.84418
America	Honduras	2021	46.3954	10.8978
Asia	India	1995	54.4841	761.449
Asia	India	1996	53.7674	825.201
Asia	India	1997	52.4881	858.935
Asia	India	1998	52.7123	876.952
Asia	India	1999	51.7173	950.951
Asia	India	2000	46.88	978.104
Asia	India	2001	47.11	991.732
Asia	India	2002	45.75	1022.18
Asia	India	2003	45.63	1058.73
Asia	India	2004	44.92	1124.52
Asia	India	2005	44.16	1184.93
Asia	India	2006	43.16	1258.64
Asia	India	2007	41.53	1356.95
Asia	India	2008	39.37	1461.52
Asia	India	2009	37.41	1611.42
Asia	India	2010	36.16	1676.49
Asia	India	2011	35.01	1778.47
Asia	India	2012	34.75	1962.59
Asia	India	2013	34.85	2037.42
Asia	India	2014	33.85	2187.34
Asia	India	2015	33.4	2270.77
Asia	India	2016	33	2383.82
Asia	India	2017	32.4	2434.87
Asia	India	2018	32.8	2600.45
Asia	India	2019	32.9	2626.46
Asia	India	2020	28.4054	2445.01
Asia	India	2021	27.3897	2709.68
Asia	Indonesia	1995	50.0982	222.395
Asia	Indonesia	1996	48.7504	251.744
Asia	Indonesia	1997	47.0874	277.414
Asia	Indonesia	1998	48.2996	212.475
Asia	Indonesia	1999	45.0787	240.184
Asia	Indonesia	2000	45.62	276.563
Asia	Indonesia	2001	44.33	303.341
Asia	Indonesia	2002	44.66	310.818
Asia	Indonesia	2003	43	340.442
Asia	Indonesia	2004	41.46	344.394
Asia	Indonesia	2005	41.57	348.989
Asia	Indonesia	2006	40.07	346.706
Asia	Indonesia	2007	40.01	388.255
Asia	Indonesia	2008	41.12	366.293
Asia	Indonesia	2009	38.18	401.957
Asia	Indonesia	2010	34.81	451.546
Asia	Indonesia	2011	30.92	504.8
Asia	Indonesia	2012	28.78	515.954
Asia	Indonesia	2013	29.7	489.055
Asia	Indonesia	2014	28.32	487.89
Asia	Indonesia	2015	26.69	539.149
Asia	Indonesia	2016	28.2	552.652
Asia	Indonesia	2017	26.2	567.255
Asia	Indonesia	2018	21.1	603.657
Asia	Indonesia	2019	19.1	659.436
Asia	Indonesia	2020	21.5733	609.786
Asia	Indonesia	2021	20.3615	619.278
Asia	Iran	1995	1.01809	271.582
Asia	Iran	1996	1.03227	276.29
Asia	Iran	1997	0.898424	267.046
Asia	Iran	1998	0.841575	305.503
Asia	Iran	1999	0.585859	379.501
Asia	Iran	2000	0.44	369.15
Asia	Iran	2001	0.52	394.752
Asia	Iran	2002	0.67	397.628
Asia	Iran	2003	0.83	413.665
Asia	Iran	2004	0.74	442.119
Asia	Iran	2005	1.4	463.162
Asia	Iran	2006	1.4	503.643
Asia	Iran	2007	1.3	512.66
Asia	Iran	2008	0.7	534.644
Asia	Iran	2009	0.78	559.025
Asia	Iran	2010	0.9	569.772
Asia	Iran	2011	0.92	577.336
Asia	Iran	2012	0.93	588.365
Asia	Iran	2013	0.99	597.952
Asia	Iran	2014	0.93	632.673
Asia	Iran	2015	0.91	631.581
Asia	Iran	2016	1.04	633.827
Asia	Iran	2017	0.98	685.401
Asia	Iran	2018	1	700.938
Asia	Iran	2019	0.98	702.958
Asia	Iran	2020	1.01778	729.978
Asia	Iran	2021	1.02611	748.879
Asia	Iraq	1995	0.373227	74.0833
Asia	Iraq	1996	0.350158	69.2832
Asia	Iraq	1997	0.362383	68.0794
Asia	Iraq	1998	0.39014	72.1015
Asia	Iraq	1999	0.384234	71.6814
Asia	Iraq	2000	0.36	71.7155
Asia	Iraq	2001	0.35	84.556
Asia	Iraq	2002	0.31	86.3222
Asia	Iraq	2003	0.35	90.7854
Asia	Iraq	2004	0.36	113.635
Asia	Iraq	2005	2.43	112.764
Asia	Iraq	2006	2.56	97.9649
Asia	Iraq	2007	2	61.1694
Asia	Iraq	2008	1.15	91.8034
Asia	Iraq	2009	1.21	102.969
Asia	Iraq	2010	1.67	110.066
Asia	Iraq	2011	1.14	135.274
Asia	Iraq	2012	1.3	153.657
Asia	Iraq	2013	1.46	164.851
Asia	Iraq	2014	1	166.905
Asia	Iraq	2015	0.82	168.214
Asia	Iraq	2016	0.94	194.011
Asia	Iraq	2017	0.57	211.711
Asia	Iraq	2018	0.49	213.431
Asia	Iraq	2019	0.43	187.148
Asia	Iraq	2020	1.23101	173.507
Asia	Iraq	2021	1.25567	185.581
Middle East	Jordan	1995	2.22004	13.2081
Middle East	Jordan	1996	2.19256	13.8254
Middle East	Jordan	1997	2.13988	14.0741
Middle East	Jordan	1998	2.20199	14.2531
Middle East	Jordan	1999	2.17903	14.2667
Middle East	Jordan	2000	2.09	15.2002
Middle East	Jordan	2001	2.12	15.6095
Middle East	Jordan	2002	2.09	16.4204
Middle East	Jordan	2003	1.98	16.9822
Middle East	Jordan	2004	1.83	18.6707
Middle East	Jordan	2005	1.69	20.4368
Middle East	Jordan	2006	2.28	20.5264
Middle East	Jordan	2007	2.32	21.4365
Middle East	Jordan	2008	2.74	20.718
Middle East	Jordan	2009	2.78	21.3367
Middle East	Jordan	2010	2.95	20.6153
Middle East	Jordan	2011	3	21.2438
Middle East	Jordan	2012	2.91	23.8146
Middle East	Jordan	2013	3.12	23.8182
Middle East	Jordan	2014	3.1	25.8988
Middle East	Jordan	2015	3.19	25.5572
Middle East	Jordan	2016	4.67	24.2547
Middle East	Jordan	2017	5.26	25.4286
Middle East	Jordan	2018	7.2	24.9596
Middle East	Jordan	2019	8.17	26.328
Middle East	Jordan	2020	5.20926	24.9422
Middle East	Jordan	2021	5.37483	25.5937
Africa	Kenya	1995	79.512	7.40576
Africa	Kenya	1996	78.7347	9.15494
Africa	Kenya	1997	79.538	8.11953
Africa	Kenya	1998	79.6773	9.89609
Africa	Kenya	1999	79.4587	10.0289
Africa	Kenya	2000	78.86	10.3905
Africa	Kenya	2001	80.18	9.23682
Africa	Kenya	2002	80.59	7.81923
Africa	Kenya	2003	83.25	6.58707
Africa	Kenya	2004	82.31	7.43896
Africa	Kenya	2005	81.26	8.33835
Africa	Kenya	2006	79.83	9.33566
Africa	Kenya	2007	80.35	9.54067
Africa	Kenya	2008	80.64	9.91104
Africa	Kenya	2009	78.35	11.9666
Africa	Kenya	2010	76.5	11.7447
Africa	Kenya	2011	77.31	12.9283
Africa	Kenya	2012	78.71	11.9673
Africa	Kenya	2013	76.73	12.9057
Africa	Kenya	2014	74.95	13.8815
Africa	Kenya	2015	72.04	16.2955
Africa	Kenya	2016	70.9	17.3906
Africa	Kenya	2017	71.3	17.0184
Africa	Kenya	2018	72.5	18.1692
Africa	Kenya	2019	68.1	19.1772
Africa	Kenya	2020	72.364	18.2758
Africa	Kenya	2021	71.9564	19.8754
Asia	Lebanon	1995	4.52738	12.2547
Asia	Lebanon	1996	5.03216	12.7528
Asia	Lebanon	1997	4.70148	15.0987
Asia	Lebanon	1998	5.54079	16.2865
Asia	Lebanon	1999	4.26421	16.4297
Asia	Lebanon	2000	4.89	15.4663
Asia	Lebanon	2001	4.66	16.4066
Asia	Lebanon	2002	5.97	16.2437
Asia	Lebanon	2003	7.38	18.529
Asia	Lebanon	2004	6.56	17.2084
Asia	Lebanon	2005	6.97	16.6502
Asia	Lebanon	2006	7.04	14.7924
Asia	Lebanon	2007	7.94	13.7461
Asia	Lebanon	2008	5.4	17.4178
Asia	Lebanon	2009	4.31	20.9576
Asia	Lebanon	2010	5.7	19.9966
Asia	Lebanon	2011	6.18	20.2641
Asia	Lebanon	2012	5.56	22.332
Asia	Lebanon	2013	5.92	22.1634
Asia	Lebanon	2014	4.24	23.992
Asia	Lebanon	2015	4.17	25.7346
Asia	Lebanon	2016	3.96	26.4572
Asia	Lebanon	2017	3.97	27.8463
Asia	Lebanon	2018	4.75	26.2029
Asia	Lebanon	2019	5.46	26.4003
Asia	Lebanon	2020	5.12796	24.4751
Asia	Lebanon	2021	5.10674	24.9589
Asia	Malaysia	1995	9.02961	113.934
Asia	Malaysia	1996	7.47308	113.442
Asia	Malaysia	1997	6.70559	122.085
Asia	Malaysia	1998	7.16784	114.237
Asia	Malaysia	1999	7.34271	108.291
Asia	Malaysia	2000	4.44	126.203
Asia	Malaysia	2001	4.26	133.988
Asia	Malaysia	2002	3.57	135.118
Asia	Malaysia	2003	3.33	156.521
Asia	Malaysia	2004	3.22	171.102
Asia	Malaysia	2005	3.01	181.333
Asia	Malaysia	2006	3.13	178.785
Asia	Malaysia	2007	2.85	182.455
Asia	Malaysia	2008	3.04	201.985
Asia	Malaysia	2009	2.27	200.713
Asia	Malaysia	2010	1.96	215.935
Asia	Malaysia	2011	2.16	216.994
Asia	Malaysia	2012	2.52	213.288
Asia	Malaysia	2013	2.75	242.166
Asia	Malaysia	2014	3.03	245.329
Asia	Malaysia	2015	3.41	235.702
Asia	Malaysia	2016	4.43	252.061
Asia	Malaysia	2017	5.22	248.202
Asia	Malaysia	2018	5.31	267.087
Asia	Malaysia	2019	5.11	269.156
Asia	Malaysia	2020	2.50958	259.481
Asia	Malaysia	2021	2.3742	256.049
Asia	Maldives	1995	3.31846	0.249152
Asia	Maldives	1996	3.16098	0.289456
Asia	Maldives	1997	2.72305	0.32976
Asia	Maldives	1998	3.02728	0.300448
Asia	Maldives	1999	2.20042	0.42136
Asia	Maldives	2000	2.34	0.450672
Asia	Maldives	2001	2.26	0.461664
Asia	Maldives	2002	1.78	0.593568
Asia	Maldives	2003	2.22	0.505632
Asia	Maldives	2004	1.67	0.666848
Asia	Maldives	2005	1.95	0.600896
Asia	Maldives	2006	1.59	0.758448
Asia	Maldives	2007	1.52	0.780432
Asia	Maldives	2008	1.53	0.84272
Asia	Maldives	2009	1.49	0.883024
Asia	Maldives	2010	1.36	0.93432
Asia	Maldives	2011	1.34	0.985616
Asia	Maldives	2012	1.2	1.11019
Asia	Maldives	2013	1.26	1.09187
Asia	Maldives	2014	1.2	1.31538
Asia	Maldives	2015	1.38	1.31171
Asia	Maldives	2016	1.21	1.43629
Asia	Maldives	2017	1.25	1.51323
Asia	Maldives	2018	1.12	1.7404
Asia	Maldives	2019	1.11	1.95291
Asia	Maldives	2020	0.719291	2.06114
Asia	Maldives	2021	0.635513	2.11817
America	Mexico	1995	13.2618	331.597
America	Mexico	1996	13.0647	345.766
America	Mexico	1997	12.6998	368.645
America	Mexico	1998	12.2385	388.357
America	Mexico	1999	12.7485	390.516
America	Mexico	2000	12.17	396.066
America	Mexico	2001	11.34	410.698
America	Mexico	2002	10.68	411.968
America	Mexico	2003	10.17	437.758
America	Mexico	2004	10.21	438.857
America	Mexico	2005	10.31	463.993
America	Mexico	2006	9.82	476.565
America	Mexico	2007	9.46	479.787
America	Mexico	2008	9.77	492.98
America	Mexico	2009	9.17	475.903
America	Mexico	2010	9.36	463.783
America	Mexico	2011	9.07	484.165
America	Mexico	2012	8.97	501.569
America	Mexico	2013	9.23	495.485
America	Mexico	2014	9.76	484.114
America	Mexico	2015	9.19	479.52
America	Mexico	2016	9.22	479.79
America	Mexico	2017	9.99	465.621
America	Mexico	2018	10.03	475.269
America	Mexico	2019	10.34	472.192
America	Mexico	2020	8.50558	391.706
America	Mexico	2021	8.35286	407.205
Oceania	Micronesia	1995	1.40502	0.179536
Oceania	Micronesia	1996	1.49153	0.1832
Oceania	Micronesia	1997	1.49256	0.194192
Oceania	Micronesia	1998	1.55693	0.20152
Oceania	Micronesia	1999	1.2268	0.190528
Oceania	Micronesia	2000	1.27	0.179536
Oceania	Micronesia	2001	1.41	0.16488
Oceania	Micronesia	2002	1.6	0.150224
Oceania	Micronesia	2003	0.86	0.161216
Oceania	Micronesia	2004	1.02	0.142896
Oceania	Micronesia	2005	1.35	0.117248
Oceania	Micronesia	2006	1.37	0.113584
Oceania	Micronesia	2007	1.2	0.131904
Oceania	Micronesia	2008	1.44	0.10992
Oceania	Micronesia	2009	1.15	0.14656
Oceania	Micronesia	2010	1.95	0.102592
Oceania	Micronesia	2011	1.57	0.117248
Oceania	Micronesia	2012	1.42	0.124576
Oceania	Micronesia	2013	1.41	0.135568
Oceania	Micronesia	2014	1.4	0.135568
Oceania	Micronesia	2015	1.44	0.142896
Oceania	Micronesia	2016	1.57	0.142896
Oceania	Micronesia	2017	1.41	0.142896
Oceania	Micronesia	2018	1.75	0.142896
Oceania	Micronesia	2019	1.78	0.14656
Oceania	Micronesia	2020	1.55822	0.154682
Oceania	Micronesia	2021	1.56872	0.158962
Asia	Mongolia	1995	3.00934	7.83706
Asia	Mongolia	1996	3.44085	7.93541
Asia	Mongolia	1997	3.3944	7.6151
Asia	Mongolia	1998	3.73914	7.62152
Asia	Mongolia	1999	3.59398	7.48759
Asia	Mongolia	2000	5.73	7.43186
Asia	Mongolia	2001	6.09	7.80396
Asia	Mongolia	2002	6.51	8.19657
Asia	Mongolia	2003	6.09	7.93097
Asia	Mongolia	2004	5.76	8.5011
Asia	Mongolia	2005	5.34	8.51511
Asia	Mongolia	2006	4.48	9.28118
Asia	Mongolia	2007	4.7	11.9578
Asia	Mongolia	2008	4.66	11.9178
Asia	Mongolia	2009	4.43	13.0264
Asia	Mongolia	2010	4.46	13.7723
Asia	Mongolia	2011	4.04	21.3679
Asia	Mongolia	2012	2.97	34.9999
Asia	Mongolia	2013	3.01	43.478
Asia	Mongolia	2014	3.34	29.6261
Asia	Mongolia	2015	3.55	23.2823
Asia	Mongolia	2016	3.39	25.6291
Asia	Mongolia	2017	3.19	34.1354
Asia	Mongolia	2018	3.26	45.3156
Asia	Mongolia	2019	3.32	47.2545
Asia	Mongolia	2020	3.51541	49.6052
Asia	Mongolia	2021	3.46122	50.3159
Africa	Morocco	1995	17.1642	28.7503
Africa	Morocco	1996	17.8496	29.5245
Africa	Morocco	1997	17.5216	29.9776
Africa	Morocco	1998	16.8774	30.8812
Africa	Morocco	1999	15.4081	31.9857
Africa	Morocco	2000	15.26	33.199
Africa	Morocco	2001	15.12	36.8057
Africa	Morocco	2002	14.94	37.3063
Africa	Morocco	2003	15.71	36.5701
Africa	Morocco	2004	23	42.2256
Africa	Morocco	2005	20.15	44.6608
Africa	Morocco	2006	18.14	46.2494
Africa	Morocco	2007	16.46	48.9127
Africa	Morocco	2008	14.62	51.3691
Africa	Morocco	2009	14.26	50.8597
Africa	Morocco	2010	13.92	54.3652
Africa	Morocco	2011	11.88	54.8676
Africa	Morocco	2012	10.93	56.9535
Africa	Morocco	2013	11.59	56.6064
Africa	Morocco	2014	11.14	57.1749
Africa	Morocco	2015	11.25	58.4952
Africa	Morocco	2016	11.06	58.4575
Africa	Morocco	2017	10.45	61.4721
Africa	Morocco	2018	10.9	63.01
Africa	Morocco	2019	10.69	68.6075
Africa	Morocco	2020	10.2676	64.7203
Africa	Morocco	2021	9.93037	70.5777
Africa	Namibia	1995	33.6972	1.61949
Africa	Namibia	1996	33.3462	1.72208
Africa	Namibia	1997	32.6557	1.76971
Africa	Namibia	1998	34.1834	1.81734
Africa	Namibia	1999	35.4425	1.66346
Africa	Namibia	2000	34.73	1.60483
Africa	Namibia	2001	30.32	2.01154
Africa	Namibia	2002	33.74	1.78803
Africa	Namibia	2003	33.3	1.8833
Africa	Namibia	2004	34.75	1.97123
Africa	Namibia	2005	34.54	2.31198
Africa	Namibia	2006	35.32	2.33763
Africa	Namibia	2007	35.84	2.26435
Africa	Namibia	2008	32.33	2.70403
Africa	Namibia	2009	33.21	2.76266
Africa	Namibia	2010	31.03	2.8396
Africa	Namibia	2011	31.46	2.7821
Africa	Namibia	2012	31.74	3.35506
Africa	Namibia	2013	30.55	2.56773
Africa	Namibia	2014	30.09	3.678
Africa	Namibia	2015	28.99	3.8513
Africa	Namibia	2016	29.33	4.0512
Africa	Namibia	2017	29.94	4.21615
Africa	Namibia	2018	30.66	4.15492
Africa	Namibia	2019	30.69	4.10705
Africa	Namibia	2020	29.9418	3.94514
Africa	Namibia	2021	29.7469	4.01482
America	Nicaragua	1995	64.5361	2.75506
America	Nicaragua	1996	63.9431	2.84725
America	Nicaragua	1997	62.7338	3.11447
America	Nicaragua	1998	60.4172	3.39272
America	Nicaragua	1999	59.3844	3.59717
America	Nicaragua	2000	58.42	3.72132
America	Nicaragua	2001	56.66	3.92175
America	Nicaragua	2002	54.67	3.9898
America	Nicaragua	2003	51.49	4.33524
America	Nicaragua	2004	51.17	4.37784
America	Nicaragua	2005	52.76	4.27011
America	Nicaragua	2006	53.29	4.41808
America	Nicaragua	2007	52.61	4.55068
America	Nicaragua	2008	53.77	4.3655
America	Nicaragua	2009	54.56	4.44509
America	Nicaragua	2010	54.44	4.46784
America	Nicaragua	2011	53.3	4.8059
America	Nicaragua	2012	53.27	4.54977
America	Nicaragua	2013	54.28	4.60541
America	Nicaragua	2014	53.02	4.74512
America	Nicaragua	2015	50	5.43095
America	Nicaragua	2016	49.54	5.40615
America	Nicaragua	2017	48.91	5.46131
America	Nicaragua	2018	51.44	5.19921
America	Nicaragua	2019	50.71	5.21931
America	Nicaragua	2020	48.2469	4.55697
America	Nicaragua	2021	47.7449	5.05977
Africa	Nigeria	1995	88.0397	33.4167
Africa	Nigeria	1996	87.1137	36.7886
Africa	Nigeria	1997	85.5513	41.0088
Africa	Nigeria	1998	87.0809	37.746
Africa	Nigeria	1999	87.1222	39.5869
Africa	Nigeria	2000	86.21	78.8231
Africa	Nigeria	2001	84.67	86.7187
Africa	Nigeria	2002	84.6	94.3036
Africa	Nigeria	2003	82.95	100.008
Africa	Nigeria	2004	84.05	98.6853
Africa	Nigeria	2005	84.01	105.758
Africa	Nigeria	2006	85.93	97.8089
Africa	Nigeria	2007	87.28	94.2698
Africa	Nigeria	2008	86.25	94.7722
Africa	Nigeria	2009	88.68	74.8851
Africa	Nigeria	2010	86.46	112.314
Africa	Nigeria	2011	84.63	129.569
Africa	Nigeria	2012	84.57	109.066
Africa	Nigeria	2013	82.19	116.36
Africa	Nigeria	2014	80.64	122.996
Africa	Nigeria	2015	82.15	109.232
Africa	Nigeria	2016	82.02	116.95
Africa	Nigeria	2017	82.32	112.777
Africa	Nigeria	2018	82.28	105.23
Africa	Nigeria	2019	81.4	127.304
Africa	Nigeria	2020	81.9189	130.177
Africa	Nigeria	2021	81.7029	136.987
Asia	Pakistan	1995	53.1229	83.6144
Asia	Pakistan	1996	52.1697	93.539
Asia	Pakistan	1997	51.9367	93.7882
Asia	Pakistan	1998	51.6035	96.7407
Asia	Pakistan	1999	50.2345	99.3893
Asia	Pakistan	2000	51.05	105.42
Asia	Pakistan	2001	51.54	107.126
Asia	Pakistan	2002	51.39	112.904
Asia	Pakistan	2003	50.09	117.491
Asia	Pakistan	2004	47.93	129.624
Asia	Pakistan	2005	47.96	134.692
Asia	Pakistan	2006	47.04	143.551
Asia	Pakistan	2007	44.85	155.402
Asia	Pakistan	2008	46.63	153.922
Asia	Pakistan	2009	46.43	155.419
Asia	Pakistan	2010	47.4	153.909
Asia	Pakistan	2011	46.76	154.651
Asia	Pakistan	2012	47.2	154.886
Asia	Pakistan	2013	48.13	151.525
Asia	Pakistan	2014	47.22	156.529
Asia	Pakistan	2015	45.88	166.411
Asia	Pakistan	2016	43.69	195.791
Asia	Pakistan	2017	42.09	216.158
Asia	Pakistan	2018	43.3	205.061
Asia	Pakistan	2019	43.36	206.061
Asia	Pakistan	2020	42.9018	210.384
Asia	Pakistan	2021	42.5127	229.512
America	Paraguay	1995	70.1718	3.93715
America	Paraguay	1996	70.7591	3.7188
America	Paraguay	1997	69.5209	4.12797
America	Paraguay	1998	67.4398	4.38391
America	Paraguay	1999	65.8759	4.37592
America	Paraguay	2000	70.41	3.60613
America	Paraguay	2001	69.84	3.69551
America	Paraguay	2002	67.68	3.85726
America	Paraguay	2003	67.05	4.03149
America	Paraguay	2004	66.75	4.06131
America	Paraguay	2005	68.81	3.77989
America	Paraguay	2006	66.46	3.90869
America	Paraguay	2007	68.44	4.04156
America	Paraguay	2008	65.81	4.27795
America	Paraguay	2009	65.36	4.5315
America	Paraguay	2010	63.61	5.02179
America	Paraguay	2011	62.46	5.19872
America	Paraguay	2012	63.43	5.17329
America	Paraguay	2013	62.55	5.17215
America	Paraguay	2014	62.54	5.45823
America	Paraguay	2015	60.51	6.04764
America	Paraguay	2016	62.49	7.15364
America	Paraguay	2017	60.12	8.06874
America	Paraguay	2018	59.24	8.50818
America	Paraguay	2019	60.09	8.24436
America	Paraguay	2020	59.6508	8.03325
America	Paraguay	2021	59.2012	8.57657
America	Peru	1995	33.283	24.6686
America	Peru	1996	31.7145	24.2244
America	Peru	1997	31.7399	27.2852
America	Peru	1998	32.6923	27.6089
America	Peru	1999	30.6801	29.1736
America	Peru	2000	38.57	30.1039
America	Peru	2001	41.23	26.981
America	Peru	2002	40.21	27.01
America	Peru	2003	40.91	26.2101
America	Peru	2004	37.83	31.7082
America	Peru	2005	38.35	36.9342
America	Peru	2006	38.7	28.4317
America	Peru	2007	36.05	34.6691
America	Peru	2008	33.71	40.8103
America	Peru	2009	32.92	51.3176
America	Peru	2010	32.17	57.1734
America	Peru	2011	30.63	48.9241
America	Peru	2012	30.8	45.5087
America	Peru	2013	28.35	43.0239
America	Peru	2014	28.56	49.3883
America	Peru	2015	27.43	49.2279
America	Peru	2016	27.2	52.8136
America	Peru	2017	27.59	53.7304
America	Peru	2018	27.89	55.1631
America	Peru	2019	27.12	57.6799
America	Peru	2020	28.0401	47.4891
America	Peru	2021	27.6545	56.282
Asia	Philippines	1995	38.942	59.9504
Asia	Philippines	1996	36.8769	61.255
Asia	Philippines	1997	33.7999	70.0617
Asia	Philippines	1998	33.4306	68.2525
Asia	Philippines	1999	34.0688	68.176
Asia	Philippines	2000	33.42	72.3477
Asia	Philippines	2001	32.12	70.304
Asia	Philippines	2002	31.42	70.1563
Asia	Philippines	2003	30.67	70.2153
Asia	Philippines	2004	29.96	72.7715
Asia	Philippines	2005	31.17	73.2722
Asia	Philippines	2006	33.24	66.5236
Asia	Philippines	2007	32.57	70.763
Asia	Philippines	2008	33.91	77.3005
Asia	Philippines	2009	33.98	76.4918
Asia	Philippines	2010	32.59	82.9527
Asia	Philippines	2011	33.69	83.7425
Asia	Philippines	2012	34.06	88.6286
Asia	Philippines	2013	33.05	96.0358
Asia	Philippines	2014	32.33	101.484
Asia	Philippines	2015	30.75	112.449
Asia	Philippines	2016	28.45	122.558
Asia	Philippines	2017	27.68	135.15
Asia	Philippines	2018	27.51	141.824
Asia	Philippines	2019	26.73	145.232
Asia	Philippines	2020	28.8093	135.662
Asia	Philippines	2021	28.5441	144.264
Africa	South Africa	1995	18.1131	361.578
Africa	South Africa	1996	17.4378	363.609
Africa	South Africa	1997	17.1072	385.017
Africa	South Africa	1998	17.2725	377.016
Africa	South Africa	1999	18.2213	374.687
Africa	South Africa	2000	16.25	378.055
Africa	South Africa	2001	15.62	371.37
Africa	South Africa	2002	13.88	356.305
Africa	South Africa	2003	13.05	404.116
Africa	South Africa	2004	12.29	449.024
Africa	South Africa	2005	10.98	415.931
Africa	South Africa	2006	10.74	446.555
Africa	South Africa	2007	10.36	464.887
Africa	South Africa	2008	11.55	495
Africa	South Africa	2009	10.97	480.403
Africa	South Africa	2010	11.77	462.807
Africa	South Africa	2011	11.36	465.775
Africa	South Africa	2012	10.6	458.954
Africa	South Africa	2013	9.77	458.628
Africa	South Africa	2014	9.85	471.866
Africa	South Africa	2015	10.28	446.221
Africa	South Africa	2016	10.53	456.973
Africa	South Africa	2017	10.45	439.38
Africa	South Africa	2018	10.19	435.237
Africa	South Africa	2019	10.5	466.924
Africa	South Africa	2020	8.1087	435.832
Africa	South Africa	2021	7.75047	435.929
Asia	Sri Lanka	1995	69.9386	5.81428
Asia	Sri Lanka	1996	64.412	6.97058
Asia	Sri Lanka	1997	65.9013	7.52029
Asia	Sri Lanka	1998	64.1505	7.73593
Asia	Sri Lanka	1999	63.248	8.51662
Asia	Sri Lanka	2000	64.16	10.1341
Asia	Sri Lanka	2001	62.93	10.3264
Asia	Sri Lanka	2002	62.1	10.948
Asia	Sri Lanka	2003	61.31	10.953
Asia	Sri Lanka	2004	61.61	12.1474
Asia	Sri Lanka	2005	60.08	11.9352
Asia	Sri Lanka	2006	62.18	11.7925
Asia	Sri Lanka	2007	60.2	12.1519
Asia	Sri Lanka	2008	61.58	11.9873
Asia	Sri Lanka	2009	63.51	12.9446
Asia	Sri Lanka	2010	61.85	13.051
Asia	Sri Lanka	2011	59.25	14.8862
Asia	Sri Lanka	2012	60.7	15.7981
Asia	Sri Lanka	2013	59.88	14.6791
Asia	Sri Lanka	2014	57.31	17.691
Asia	Sri Lanka	2015	52.89	19.8303
Asia	Sri Lanka	2016	50.92	23.0236
Asia	Sri Lanka	2017	49.33	23.0305
Asia	Sri Lanka	2018	51.4	20.9945
Asia	Sri Lanka	2019	49.91	22.2201
Asia	Sri Lanka	2020	51.7737	21.7037
Asia	Sri Lanka	2021	51.1386	20.7809
America	Suriname	1995	30.09	2.06055
America	Suriname	1996	29.3953	2.08251
America	Suriname	1997	28.7007	2.10448
America	Suriname	1998	28.006	2.10445
America	Suriname	1999	27.3114	2.12275
America	Suriname	2000	23.63	2.19235
America	Suriname	2001	24.14	2.36283
America	Suriname	2002	27.79	1.56011
America	Suriname	2003	24.64	1.53777
America	Suriname	2004	22.63	1.55578
America	Suriname	2005	18.88	1.58852
America	Suriname	2006	22.09	1.73856
America	Suriname	2007	24.59	1.75638
America	Suriname	2008	26.19	1.93523
America	Suriname	2009	26.47	1.99437
America	Suriname	2010	22.1	2.37372
America	Suriname	2011	21.16	2.44727
America	Suriname	2012	15.77	2.1843
America	Suriname	2013	17.63	2.83961
America	Suriname	2014	12.85	2.88552
America	Suriname	2015	11.59	2.4092
America	Suriname	2016	11.29	2.34917
America	Suriname	2017	14.96	2.1113
America	Suriname	2018	17.55	1.86948
America	Suriname	2019	14.4	2.68287
America	Suriname	2020	12.7236	2.60764
America	Suriname	2021	12.029	2.79321
Asia	Syria	1995	1.80599	41.2001
Asia	Syria	1996	1.66355	42.3222
Asia	Syria	1997	1.69053	45.378
Asia	Syria	1998	1.60685	49.7563
Asia	Syria	1999	1.75136	51.7722
Asia	Syria	2000	2	50.4812
Asia	Syria	2001	2.07	48.1399
Asia	Syria	2002	1.6	38.4394
Asia	Syria	2003	1.9	53.5818
Asia	Syria	2004	2.59	50.3847
Asia	Syria	2005	2.1	49.8816
Asia	Syria	2006	1.82	52.8415
Asia	Syria	2007	1.54	65.719
Asia	Syria	2008	1.25	66.8767
Asia	Syria	2009	0.91	61.5623
Asia	Syria	2010	1.35	60.7165
Asia	Syria	2011	1.63	57.7847
Asia	Syria	2012	1.99	47.8031
Asia	Syria	2013	3.07	34.0136
Asia	Syria	2014	2.68	30.9211
Asia	Syria	2015	0.58	28.5851
Asia	Syria	2016	1.16	29.0025
Asia	Syria	2017	0.85	32.6133
Asia	Syria	2018	0.9	30.2299
Asia	Syria	2019	1.02	27.479
Asia	Syria	2020	1.31444	26.1598
Asia	Syria	2021	1.28778	27.0008
Asia	Thailand	1995	22.6994	156.027
Asia	Thailand	1996	21.1635	174.617
Asia	Thailand	1997	21.2488	182.157
Asia	Thailand	1998	21.651	161.763
Asia	Thailand	1999	21.3124	170.28
Asia	Thailand	2000	21.82	173.251
Asia	Thailand	2001	19.89	186.332
Asia	Thailand	2002	19.91	197.139
Asia	Thailand	2003	20.21	205.747
Asia	Thailand	2004	19.89	220.425
Asia	Thailand	2005	20.11	227.314
Asia	Thailand	2006	20.53	231.141
Asia	Thailand	2007	21.61	236.72
Asia	Thailand	2008	22.63	233.188
Asia	Thailand	2009	22.83	246.862
Asia	Thailand	2010	22.83	261.786
Asia	Thailand	2011	22.96	258.979
Asia	Thailand	2012	23.56	276.877
Asia	Thailand	2013	23.21	290.365
Asia	Thailand	2014	24.41	285.98
Asia	Thailand	2015	22.65	289.42
Asia	Thailand	2016	22.43	288.512
Asia	Thailand	2017	22.25	293.074
Asia	Thailand	2018	23.7	282.105
Asia	Thailand	2019	23.96	290.239
Asia	Thailand	2020	23.5227	277.368
Asia	Thailand	2021	23.6415	278.496
Africa	Tunisia	1995	14.368	15.5469
Africa	Tunisia	1996	14.3755	16.5809
Africa	Tunisia	1997	14.4376	16.7472
Africa	Tunisia	1998	14.4989	17.8085
Africa	Tunisia	1999	14.4886	18.1187
Africa	Tunisia	2000	14.24	19.6716
Africa	Tunisia	2001	14.22	20.5456
Africa	Tunisia	2002	14.55	20.5587
Africa	Tunisia	2003	14.13	20.9257
Africa	Tunisia	2004	13.92	21.9266
Africa	Tunisia	2005	14.18	22.2688
Africa	Tunisia	2006	14.32	22.6018
Africa	Tunisia	2007	14.32	23.6843
Africa	Tunisia	2008	14.61	24.3332
Africa	Tunisia	2009	16.07	24.3215
Africa	Tunisia	2010	12.61	27.1012
Africa	Tunisia	2011	13.24	25.526
Africa	Tunisia	2012	13	27.136
Africa	Tunisia	2013	13.17	27.5806
Africa	Tunisia	2014	12.86	28.6681
Africa	Tunisia	2015	12.5	30.2659
Africa	Tunisia	2016	12.4	29.8801
Africa	Tunisia	2017	11.82	30.486
Africa	Tunisia	2018	11.91	29.9969
Africa	Tunisia	2019	12.2	29.7044
Africa	Tunisia	2020	12.2851	27.5783
Africa	Tunisia	2021	12.1765	31.5827
Asia	Turkey	1995	22.0984	181.482
Asia	Turkey	1996	21.243	199.583
Asia	Turkey	1997	20.8413	212.037
Asia	Turkey	1998	21.6343	212.07
Asia	Turkey	1999	20.5554	207.858
Asia	Turkey	2000	17.29	229.858
Asia	Turkey	2001	18.12	213.483
Asia	Turkey	2002	17.49	221.148
Asia	Turkey	2003	16.29	236.683
Asia	Turkey	2004	16.78	244.689
Asia	Turkey	2005	15.34	264.769
Asia	Turkey	2006	14.23	282.267
Asia	Turkey	2007	12.48	313.578
Asia	Turkey	2008	12.53	310.532
Asia	Turkey	2009	13.12	316.319
Asia	Turkey	2010	14.21	316.036
Asia	Turkey	2011	12.68	341.862
Asia	Turkey	2012	13.03	355.883
Asia	Turkey	2013	13.8	347.153
Asia	Turkey	2014	11.51	363.866
Asia	Turkey	2015	13.34	384.33
Asia	Turkey	2016	13.23	405.305
Asia	Turkey	2017	11.4	430.22
Asia	Turkey	2018	11.83	422.569
Asia	Turkey	2019	14.12	401.72
Asia	Turkey	2020	10.1274	413.433
Asia	Turkey	2021	9.70892	446.204
America	Venezuela	1995	13.1128	132.876
America	Venezuela	1996	12.8723	122.338
America	Venezuela	1997	13.8197	133.483
America	Venezuela	1998	13.6398	166.804
America	Venezuela	1999	14.5002	172.563
America	Venezuela	2000	15.29	151.87
America	Venezuela	2001	14.03	171.975
America	Venezuela	2002	12.84	192.747
America	Venezuela	2003	13.41	191.458
America	Venezuela	2004	14.64	151.268
America	Venezuela	2005	14.23	163.823
America	Venezuela	2006	15.6	160.16
America	Venezuela	2007	16.64	149.924
America	Venezuela	2008	16.35	168.69
America	Venezuela	2009	16.21	169.573
America	Venezuela	2010	13.79	184.084
America	Venezuela	2011	14.76	175.945
America	Venezuela	2012	13.71	175.723
America	Venezuela	2013	15.29	198.427
America	Venezuela	2014	12.01	175.961
America	Venezuela	2015	15.33	165.853
America	Venezuela	2016	14.51	152.385
America	Venezuela	2017	14.31	140.385
America	Venezuela	2018	14.57	102.672
America	Venezuela	2019	15.62	89.1111
America	Venezuela	2020	15.0898	76.4675
America	Venezuela	2021	15.1396	79.7466
Africa	Zimbabwe	1995	67.0623	15.0284
Africa	Zimbabwe	1996	66.7383	14.9089
Africa	Zimbabwe	1997	67.3858	13.912
Africa	Zimbabwe	1998	67.8388	14.1311
Africa	Zimbabwe	1999	64.4125	15.7278
Africa	Zimbabwe	2000	69.26	13.8182
Africa	Zimbabwe	2001	71.53	12.5087
Africa	Zimbabwe	2002	74.3	11.8958
Africa	Zimbabwe	2003	77.83	10.6096
Africa	Zimbabwe	2004	81.58	9.42864
Africa	Zimbabwe	2005	80.15	10.6985
Africa	Zimbabwe	2006	78.59	10.3655
Africa	Zimbabwe	2007	77.97	9.83516
Africa	Zimbabwe	2008	81.86	7.72009
Africa	Zimbabwe	2009	82.09	8.24977
Africa	Zimbabwe	2010	82.27	8.75401
Africa	Zimbabwe	2011	79.27	10.3632
Africa	Zimbabwe	2012	77.5	11.2538
Africa	Zimbabwe	2013	78.87	11.6714
Africa	Zimbabwe	2014	80.27	11.9461
Africa	Zimbabwe	2015	80.82	12.255
Africa	Zimbabwe	2016	81.9	10.5335
Africa	Zimbabwe	2017	82.46	9.59607
Africa	Zimbabwe	2018	80.23	11.7955
Africa	Zimbabwe	2019	81.5	11.1146
Africa	Zimbabwe	2020	85.3705	10.6079
Africa	Zimbabwe	2021	86.0492	11.2961
America	Aruba	1995	0.173372	0.707152
America	Aruba	1996	0.167474	0.725472
America	Aruba	1997	0.160096	0.758448
America	Aruba	1998	0.157876	0.80608
America	Aruba	1999	0.160928	0.809744
America	Aruba	2000	0.18	2.37794
America	Aruba	2001	0.18	2.40725
America	Aruba	2002	0.18	2.43656
America	Aruba	2003	0.18	2.56114
America	Aruba	2004	0.19	2.6161
America	Aruba	2005	0.19	2.71869
America	Aruba	2006	0.19	2.71502
America	Aruba	2007	0.19	2.82128
America	Aruba	2008	0.19	2.6564
America	Aruba	2009	0.3	2.62709
America	Aruba	2010	5.46	2.50618
America	Aruba	2011	5.66	2.49885
America	Aruba	2012	6.86	1.34835
America	Aruba	2013	6.89	0.86104
America	Aruba	2014	6.93	0.872032
America	Aruba	2015	6.73	0.89768
America	Aruba	2016	6.99	0.883024
America	Aruba	2017	6.7	0.890352
America	Aruba	2018	8.02	0.872032
America	Aruba	2019	7.48	0.912336
America	Aruba	2020	7.94397	0.778954
America	Aruba	2021	8.33809	0.858126
America	Bahamas	1995	1.56684	1.83933
America	Bahamas	1996	1.56067	1.81368
America	Bahamas	1997	1.55449	1.6085
America	Bahamas	1998	1.54832	1.98955
America	Bahamas	1999	1.54214	2.03352
America	Bahamas	2000	1.53597	2.02619
America	Bahamas	2001	0.42	1.94558
America	Bahamas	2002	0.38	2.03718
America	Bahamas	2003	1.54	2.07016
America	Bahamas	2004	1.59	2.04818
America	Bahamas	2005	1.71	1.90528
America	Bahamas	2006	2.01	1.85398
America	Bahamas	2007	3.54	1.8723
America	Bahamas	2008	1.97	1.91627
America	Bahamas	2009	1.83	1.94925
America	Bahamas	2010	1.65	1.90162
America	Bahamas	2011	1.42	2.11413
America	Bahamas	2012	1.18	2.31198
America	Bahamas	2013	0.96	2.70403
America	Bahamas	2014	1.14	2.42923
America	Bahamas	2015	1.54	2.13611
America	Bahamas	2016	1.53	1.97856
America	Bahamas	2017	1.44	2.09581
America	Bahamas	2018	1.02	2.70037
America	Bahamas	2019	1.14	2.53549
America	Bahamas	2020	1.41246	2.16667
America	Bahamas	2021	1.40628	2.38646
America	Barbados	1995	16.0343	0.806635
America	Barbados	1996	16.8069	0.822512
America	Barbados	1997	16.4023	0.888236
America	Barbados	1998	12.1399	1.09946
America	Barbados	1999	12.8109	1.16245
America	Barbados	2000	14.32	1.15159
America	Barbados	2001	12.56	1.18623
America	Barbados	2002	11.3	1.19957
America	Barbados	2003	9.95	1.24527
America	Barbados	2004	9.93	1.26952
America	Barbados	2005	9.91	1.31915
America	Barbados	2006	9.9	1.3428
America	Barbados	2007	9.71	1.36278
America	Barbados	2008	8.63	1.61226
America	Barbados	2009	9.4	1.59715
America	Barbados	2010	9.08	1.46401
America	Barbados	2011	4.66	1.51653
America	Barbados	2012	4.21	1.45912
America	Barbados	2013	3.51	1.43724
America	Barbados	2014	3.44	1.30167
America	Barbados	2015	3.16	1.30534
America	Barbados	2016	3.49	1.32366
America	Barbados	2017	5.13	1.20641
America	Barbados	2018	5.79	1.28685
America	Barbados	2019	4.31	1.1771
America	Barbados	2020	1.84771	1.02159
America	Barbados	2021	1.29266	1.1253
America	Curacao	1995	0.0805819	4.60541
America	Curacao	1996	0.081863	4.30808
America	Curacao	1997	0.081763	4.50845
America	Curacao	1998	0.0786762	0.248854
America	Curacao	1999	0.0754625	1.86479
America	Curacao	2000	0.07	4.94799
America	Curacao	2001	0.62	5.03848
America	Curacao	2002	0.59	4.8575
America	Curacao	2003	0.6	4.86073
America	Curacao	2004	0.59	5.09989
America	Curacao	2005	0.57	5.05464
America	Curacao	2006	0.56	5.26794
America	Curacao	2007	0.54	5.93048
America	Curacao	2008	0.47	5.70425
America	Curacao	2009	0.48	5.83675
America	Curacao	2010	0.48	4.02044
America	Curacao	2011	0.47	5.12897
America	Curacao	2012	0.71	5.83675
America	Curacao	2013	1.39	5.50333
America	Curacao	2014	1.66	6.40834
America	Curacao	2015	1.6	6.92496
America	Curacao	2016	1.74	5.80011
America	Curacao	2017	2.22	4.59466
America	Curacao	2018	3.02	3.9791
America	Curacao	2019	2.68	1.96024
America	Curacao	2020	2.13106	1.67366
America	Curacao	2021	2.22897	1.84377
Oceania	French Polynesia	1995	9.38028	0.432352
Oceania	French Polynesia	1996	8.18052	0.436016
Oceania	French Polynesia	1997	8.26482	0.454336
Oceania	French Polynesia	1998	11.1942	0.450672
Oceania	French Polynesia	1999	7.93256	0.498304
Oceania	French Polynesia	2000	9.85	0.571584
Oceania	French Polynesia	2001	7.37	0.681504
Oceania	French Polynesia	2002	6.77	0.685168
Oceania	French Polynesia	2003	7.82	0.740128
Oceania	French Polynesia	2004	8.77	0.725472
Oceania	French Polynesia	2005	8.72	0.784096
Oceania	French Polynesia	2006	11	0.780432
Oceania	French Polynesia	2007	10.57	0.76944
Oceania	French Polynesia	2008	10.04	0.795088
Oceania	French Polynesia	2009	10.03	0.798752
Oceania	French Polynesia	2010	7.47	0.923328
Oceania	French Polynesia	2011	6.89	0.886688
Oceania	French Polynesia	2012	6.64	0.875696
Oceania	French Polynesia	2013	6.49	0.87936
Oceania	French Polynesia	2014	7.45	0.850048
Oceania	French Polynesia	2015	7.83	0.846384
Oceania	French Polynesia	2016	8.08	0.868368
Oceania	French Polynesia	2017	8.07	0.86104
Oceania	French Polynesia	2018	7.72	0.875696
Oceania	French Polynesia	2019	7.67	0.875696
Oceania	French Polynesia	2020	7.55734	0.924224
Oceania	French Polynesia	2021	7.4919	0.9498
Asia	Hong Kong	1995	0.837326	31.2671
Asia	Hong Kong	1996	0.858604	28.9085
Asia	Hong Kong	1997	0.842976	30.497
Asia	Hong Kong	1998	0.618446	38.925
Asia	Hong Kong	1999	0.525058	42.549
Asia	Hong Kong	2000	0.05	40.2828
Asia	Hong Kong	2001	0.06	37.8017
Asia	Hong Kong	2002	0.08	39.4851
Asia	Hong Kong	2003	0.08	43.2023
Asia	Hong Kong	2004	0.09	41.5694
Asia	Hong Kong	2005	0.08	43.7305
Asia	Hong Kong	2006	0.07	41.9148
Asia	Hong Kong	2007	0.1	43.5724
Asia	Hong Kong	2008	0.13	42.7906
Asia	Hong Kong	2009	0.11	41.5794
Asia	Hong Kong	2010	0.15	40.0629
Asia	Hong Kong	2011	0.48	43.1497
Asia	Hong Kong	2012	0.17	42.7421
Asia	Hong Kong	2013	0.26	44.3069
Asia	Hong Kong	2014	0.23	45.4918
Asia	Hong Kong	2015	0.2	42.3999
Asia	Hong Kong	2016	0.16	43.3658
Asia	Hong Kong	2017	0.2	42.4312
Asia	Hong Kong	2018	0.23	42.6006
Asia	Hong Kong	2019	0.23	41.9002
Asia	Hong Kong	2020	0.0482085	31.5048
Asia	Hong Kong	2021	0.0308633	31.6644
Middle East	Israel	1995	5.43627	49.8655
Middle East	Israel	1996	5.44661	51.9357
Middle East	Israel	1997	5.69791	54.8657
Middle East	Israel	1998	6.07463	56.0098
Middle East	Israel	1999	5.86873	54.7561
Middle East	Israel	2000	5.96	59.5194
Middle East	Israel	2001	6.3	63.0236
Middle East	Israel	2002	6.5	59.3014
Middle East	Israel	2003	6.52	62.4147
Middle East	Israel	2004	6.73	58.6792
Middle East	Israel	2005	7.03	56.5241
Middle East	Israel	2006	6.86	62.149
Middle East	Israel	2007	6.72	62.7999
Middle East	Israel	2008	8.9	67.9802
Middle East	Israel	2009	8.46	63.8609
Middle East	Israel	2010	8.55	68.2869
Middle East	Israel	2011	9.08	68.5947
Middle East	Israel	2012	2.88	74.7848
Middle East	Israel	2013	3.27	63.0953
Middle East	Israel	2014	3.7	60.2823
Middle East	Israel	2015	3.74	62.9391
Middle East	Israel	2016	3.98	61.1607
Middle East	Israel	2017	3.86	58.8416
Middle East	Israel	2018	3.75	60.2569
Middle East	Israel	2019	4.47	58.6452
Middle East	Israel	2020	4.67118	55.0081
Middle East	Israel	2021	4.58194	54.5285
Oceania	New Caledonia	1995	4.38121	2.06313
Oceania	New Caledonia	1996	6.70197	2.18391
Oceania	New Caledonia	1997	7.58368	1.81747
Oceania	New Caledonia	1998	8.03385	1.81002
Oceania	New Caledonia	1999	9.06136	2.0555
Oceania	New Caledonia	2000	7.54	2.22045
Oceania	New Caledonia	2001	6.72	1.87664
Oceania	New Caledonia	2002	5.28	2.39224
Oceania	New Caledonia	2003	4.93	2.72556
Oceania	New Caledonia	2004	5.2	2.51491
Oceania	New Caledonia	2005	5.08	2.8097
Oceania	New Caledonia	2006	4.52	2.70664
Oceania	New Caledonia	2007	5.82	2.92679
Oceania	New Caledonia	2008	7.78	2.84803
Oceania	New Caledonia	2009	6.96	2.93265
Oceania	New Caledonia	2010	4.85	3.5566
Oceania	New Caledonia	2011	5.93	3.53969
Oceania	New Caledonia	2012	6.17	3.63786
Oceania	New Caledonia	2013	6.56	3.84873
Oceania	New Caledonia	2014	4.29	4.87327
Oceania	New Caledonia	2015	5.09	4.73636
Oceania	New Caledonia	2016	3.7	5.31524
Oceania	New Caledonia	2017	5.08	5.34516
Oceania	New Caledonia	2018	4.77	5.34564
Oceania	New Caledonia	2019	5.4	5.11868
Oceania	New Caledonia	2020	4.756	5.38659
Oceania	New Caledonia	2021	4.66821	5.49627
America	Panama	1995	35.2839	3.65297
America	Panama	1996	37.3484	4.44677
America	Panama	1997	37.0398	4.63007
America	Panama	1998	31.967	5.90071
America	Panama	1999	34.216	5.62223
America	Panama	2000	27.67	5.72839
America	Panama	2001	24.04	6.95309
America	Panama	2002	28.71	5.8211
America	Panama	2003	27.45	6.09
America	Panama	2004	28.21	5.71097
America	Panama	2005	22.77	6.97134
America	Panama	2006	22.09	7.52404
America	Panama	2007	22.79	7.34963
America	Panama	2008	23.36	7.3346
America	Panama	2009	20.37	8.46069
America	Panama	2010	20.65	9.0721
America	Panama	2011	19.73	9.95293
America	Panama	2012	21.25	9.7681
America	Panama	2013	20.71	10.5133
America	Panama	2014	19.78	10.8554
America	Panama	2015	21.9	10.7884
America	Panama	2016	22.1	10.4389
America	Panama	2017	23.6	11.2232
America	Panama	2018	24.44	10.7676
America	Panama	2019	18.91	13.4195
America	Panama	2020	17.1573	11.6564
America	Panama	2021	16.519	13.0316
Asia	Saudi Arabia	1995	0.02589	262.421
Asia	Saudi Arabia	1996	0.009654	258.275
Asia	Saudi Arabia	1997	0.009032	215.807
Asia	Saudi Arabia	1998	0.009724	207.24
Asia	Saudi Arabia	1999	0.009416	225.986
Asia	Saudi Arabia	2000	0.01	296.364
Asia	Saudi Arabia	2001	0.01	296.588
Asia	Saudi Arabia	2002	0.01	325.698
Asia	Saudi Arabia	2003	0.01	326.517
Asia	Saudi Arabia	2004	0.01	394.585
Asia	Saudi Arabia	2005	0.01	395.855
Asia	Saudi Arabia	2006	0.01	431.292
Asia	Saudi Arabia	2007	0.01	386.507
Asia	Saudi Arabia	2008	0.01	432.336
Asia	Saudi Arabia	2009	0.01	465.844
Asia	Saudi Arabia	2010	0.01	517.716
Asia	Saudi Arabia	2011	0.01	497.659
Asia	Saudi Arabia	2012	0.01	566.826
Asia	Saudi Arabia	2013	0.01	544.563
Asia	Saudi Arabia	2014	0.01	612.842
Asia	Saudi Arabia	2015	0.01	678.849
Asia	Saudi Arabia	2016	0.01	642.86
Asia	Saudi Arabia	2017	0.02	643.639
Asia	Saudi Arabia	2018	0.02	626.191
Asia	Saudi Arabia	2019	0.03	656.481
Asia	Saudi Arabia	2020	0.0149483	661.193
Asia	Saudi Arabia	2021	0.0151636	672.38
Africa	Seychelles	1995	2.96356	0.197856
Africa	Seychelles	1996	2.29162	0.234496
Africa	Seychelles	1997	1.37397	0.2748
Africa	Seychelles	1998	1.03383	0.289456
Africa	Seychelles	1999	0.86855	0.304112
Africa	Seychelles	2000	1.52	0.315104
Africa	Seychelles	2001	1.26	0.344416
Africa	Seychelles	2002	1.1	0.34808
Africa	Seychelles	2003	1.12	0.340752
Africa	Seychelles	2004	0.96	0.370064
Africa	Seychelles	2005	0.94	0.381056
Africa	Seychelles	2006	0.95	0.38472
Africa	Seychelles	2007	1.01	0.40304
Africa	Seychelles	2008	0.91	0.414032
Africa	Seychelles	2009	0.83	0.43968
Africa	Seychelles	2010	0.71	0.443344
Africa	Seychelles	2011	0.85	0.406704
Africa	Seychelles	2012	0.78	0.425024
Africa	Seychelles	2013	1.48	0.414032
Africa	Seychelles	2014	1.37	0.458
Africa	Seychelles	2015	1.36	0.498304
Africa	Seychelles	2016	1.22	0.553264
Africa	Seychelles	2017	1.25	0.575248
Africa	Seychelles	2018	1.24	0.600896
Africa	Seychelles	2019	1.47	0.593568
Africa	Seychelles	2020	0.94903	0.538384
Africa	Seychelles	2021	0.927074	0.568279
Asia	Singapore	1995	0.452738	40.5458
Asia	Singapore	1996	0.457872	48.0129
Asia	Singapore	1997	0.431426	56.737
Asia	Singapore	1998	0.433015	47.4122
Asia	Singapore	1999	0.42652	49.2002
Asia	Singapore	2000	0.33	48.3941
Asia	Singapore	2001	0.6	49.2002
Asia	Singapore	2002	0.58	47.0934
Asia	Singapore	2003	0.58	49.4383
Asia	Singapore	2004	0.53	46.8589
Asia	Singapore	2005	0.54	40.3223
Asia	Singapore	2006	0.52	46.4705
Asia	Singapore	2007	0.5	47.185
Asia	Singapore	2008	0.53	59.9907
Asia	Singapore	2009	0.48	43.1289
Asia	Singapore	2010	0.47	55.0663
Asia	Singapore	2011	0.48	31.2063
Asia	Singapore	2012	0.51	48.3282
Asia	Singapore	2013	0.56	50.882
Asia	Singapore	2014	0.59	52.2523
Asia	Singapore	2015	0.65	56.4659
Asia	Singapore	2016	0.68	35.6544
Asia	Singapore	2017	0.67	37.1566
Asia	Singapore	2018	0.73	46.0198
Asia	Singapore	2019	0.84	29.9166
Asia	Singapore	2020	0.688633	29.9095
Asia	Singapore	2021	0.699846	32.5069
Asia	Vietnam	1995	65.1258	28.6967
Asia	Vietnam	1996	62.866	34.2065
Asia	Vietnam	1997	60.7924	44.5169
Asia	Vietnam	1998	59.4993	46.7915
Asia	Vietnam	1999	59.567	46.8898
Asia	Vietnam	2000	57.73	52.6009
Asia	Vietnam	2001	56.14	59.654
Asia	Vietnam	2002	52.2	68.4994
Asia	Vietnam	2003	50.83	76.0477
Asia	Vietnam	2004	45.77	87.7434
Asia	Vietnam	2005	44.15	94.6939
Asia	Vietnam	2006	44.25	98.6257
Asia	Vietnam	2007	41.9	100.362
Asia	Vietnam	2008	39.26	113.327
Asia	Vietnam	2009	36.97	123.443
Asia	Vietnam	2010	34.58	138.585
Asia	Vietnam	2011	36.32	151.227
Asia	Vietnam	2012	37.9	144.373
Asia	Vietnam	2013	37.35	151.518
Asia	Vietnam	2014	36.64	183.825
Asia	Vietnam	2015	30.33	217.729
Asia	Vietnam	2016	22.48	226.1
Asia	Vietnam	2017	25.02	233.041
Asia	Vietnam	2018	21.81	274.223
Asia	Vietnam	2019	18.65	341.005
Asia	Vietnam	2020	19.3557	328.9
Asia	Vietnam	2021	17.5273	326.014
Asia	China	1995	29.4721	3357.91
Asia	China	1996	30.5372	3503.23
Asia	China	1997	30.1835	3510.17
Asia	China	1998	29.7399	3360.46
Asia	China	1999	30.506	3552.84
Asia	China	2000	29.63	3644.46
Asia	China	2001	28.36	3723.73
Asia	China	2002	27	4112.46
Asia	China	2003	23.86	4827.45
Asia	China	2004	20.17	5223.76
Asia	China	2005	17.44	5876.56
Asia	China	2006	16.39	6488.8
Asia	China	2007	14.88	6978.61
Asia	China	2008	14.14	7496.83
Asia	China	2009	13.43	7886.53
Asia	China	2010	12.26	8616.65
Asia	China	2011	11.34	9528.56
Asia	China	2012	11.53	9779.28
Asia	China	2013	11.45	9956.31
Asia	China	2014	11.94	9998.62
Asia	China	2015	12.18	9866.91
Asia	China	2016	12.6	9764.98
Asia	China	2017	13.1	10011.1
Asia	China	2018	13.7	10353.9
Asia	China	2019	14.5	10741
Asia	China	2020	6.98058	10956.2
Asia	China	2021	6.03959	11472.4
Africa	Botswana	1995	47.174	3.04478
Africa	Botswana	1996	44.6888	2.75533
Africa	Botswana	1997	43.999	2.7993
Africa	Botswana	1998	37.3976	3.34157
Africa	Botswana	1999	39.8347	3.15837
Africa	Botswana	2000	38.46	3.77758
Africa	Botswana	2001	37.51	3.8472
Africa	Botswana	2002	36.13	3.97544
Africa	Botswana	2003	36.21	3.82522
Africa	Botswana	2004	34.34	3.89483
Africa	Botswana	2005	33	4.09269
Africa	Botswana	2006	31.4	4.13299
Africa	Botswana	2007	29.03	4.22826
Africa	Botswana	2008	27.86	4.50306
Africa	Botswana	2009	28.29	3.85544
Africa	Botswana	2010	29.41	4.53728
Africa	Botswana	2011	28.41	4.0288
Africa	Botswana	2012	27.55	5.07671
Africa	Botswana	2013	26.36	5.66305
Africa	Botswana	2014	25.38	6.85016
Africa	Botswana	2015	25.58	5.42121
Africa	Botswana	2016	26.1	6.3482
Africa	Botswana	2017	26.1	7.07733
Africa	Botswana	2018	25.8	7.50426
Africa	Botswana	2019	25.6	6.78206
Africa	Botswana	2020	21.2478	6.25859
Africa	Botswana	2021	20.3849	6.49992

## Sheet: Economies in Transition
Region	Country	Year	Renewable energy consumption (% of total final energy consumption)(kWh - equivalent)	CO2 emissions (Millions of tonnes)
Europe	Albania	1995	50.6097	2.08907
Europe	Albania	1996	51.6364	2.01751
Europe	Albania	1997	55.9533	1.54301
Europe	Albania	1998	49.9834	1.75471
Europe	Albania	1999	42.7183	2.9862
Europe	Albania	2000	41.36	3.02493
Europe	Albania	2001	39.04	3.22066
Europe	Albania	2002	35.82	3.74827
Europe	Albania	2003	33.67	4.3035
Europe	Albania	2004	35.84	4.17668
Europe	Albania	2005	36.77	4.26141
Europe	Albania	2006	31.62	3.91072
Europe	Albania	2007	32	3.94897
Europe	Albania	2008	35.79	4.39704
Europe	Albania	2009	37.09	4.40655
Europe	Albania	2010	36.99	4.78386
Europe	Albania	2011	35.84	5.31468
Europe	Albania	2012	39.91	4.85006
Europe	Albania	2013	41.14	5.28747
Europe	Albania	2014	38.56	5.99966
Europe	Albania	2015	38.47	4.71214
Europe	Albania	2016	39.4	4.63198
Europe	Albania	2017	37.1	5.56415
Europe	Albania	2018	38.1	4.98405
Europe	Albania	2019	40.2	4.94749
Europe	Albania	2020	34.2125	4.72856
Europe	Albania	2021	33.7808	4.61911
Europe	Belarus	1995	2.52782	60.9056
Europe	Belarus	1996	3.10131	61.7348
Europe	Belarus	1997	3.39337	61.5884
Europe	Belarus	1998	3.64044	60.0735
Europe	Belarus	1999	3.97586	57.9655
Europe	Belarus	2000	5.65	54.906
Europe	Belarus	2001	6.26	54.003
Europe	Belarus	2002	6.52	53.8441
Europe	Belarus	2003	6.25	55.088
Europe	Belarus	2004	6.27	58.2535
Europe	Belarus	2005	6.83	59.3103
Europe	Belarus	2006	7.2	61.7436
Europe	Belarus	2007	7.28	60.2181
Europe	Belarus	2008	7.08	62.8364
Europe	Belarus	2009	7.39	60.5777
Europe	Belarus	2010	7.3	62.4451
Europe	Belarus	2011	7.52	61.3076
Europe	Belarus	2012	7.25	62.5453
Europe	Belarus	2013	6.97	64.1256
Europe	Belarus	2014	6.69	63.6489
Europe	Belarus	2015	6.83	58.7989
Europe	Belarus	2016	6.74	58.1345
Europe	Belarus	2017	7.29	59.2623
Europe	Belarus	2018	7.22	62.0943
Europe	Belarus	2019	7.83	62.0395
Europe	Belarus	2020	8.43022	58.592
Europe	Belarus	2021	8.60175	59.6025
Europe	Georgia	1995	46.3947	2.29029
Europe	Georgia	1996	42.754	4.05381
Europe	Georgia	1997	44.3638	4.42626
Europe	Georgia	1998	47.529	4.93917
Europe	Georgia	1999	49.6631	4.31098
Europe	Georgia	2000	47.25	4.50039
Europe	Georgia	2001	53.15	3.73232
Europe	Georgia	2002	56.76	3.35195
Europe	Georgia	2003	55.33	3.7352
Europe	Georgia	2004	54.53	4.27551
Europe	Georgia	2005	41.48	5.01759
Europe	Georgia	2006	37.22	6.09671
Europe	Georgia	2007	36.22	6.36535
Europe	Georgia	2008	36.3	5.30881
Europe	Georgia	2009	36.72	6.13563
Europe	Georgia	2010	39.15	6.20804
Europe	Georgia	2011	31.53	7.80453
Europe	Georgia	2012	28.69	8.25448
Europe	Georgia	2013	33.16	8.01255
Europe	Georgia	2014	31.34	8.93868
Europe	Georgia	2015	28.15	9.75618
Europe	Georgia	2016	27.6	10.0677
Europe	Georgia	2017	28	10.1725
Europe	Georgia	2018	27.9	10.0625
Europe	Georgia	2019	25.2	10.9202
Europe	Georgia	2020	24.8927	10.6906
Europe	Georgia	2021	23.7724	11.0098
Asia	Kazakhstan	1995	1.57575	177.082
Asia	Kazakhstan	1996	1.63378	162.761
Asia	Kazakhstan	1997	1.67102	154.166
Asia	Kazakhstan	1998	1.53673	148.818
Asia	Kazakhstan	1999	1.78863	123.722
Asia	Kazakhstan	2000	2.5	147.474
Asia	Kazakhstan	2001	2.41	142.295
Asia	Kazakhstan	2002	2.77	159.971
Asia	Kazakhstan	2003	2.28	177.824
Asia	Kazakhstan	2004	1.89	187.304
Asia	Kazakhstan	2005	2.09	200.438
Asia	Kazakhstan	2006	2.13	220.048
Asia	Kazakhstan	2007	1.83	226.129
Asia	Kazakhstan	2008	1.15	227.121
Asia	Kazakhstan	2009	1.31	221.057
Asia	Kazakhstan	2010	1.38	246.983
Asia	Kazakhstan	2011	1.38	237.034
Asia	Kazakhstan	2012	1.33	243.922
Asia	Kazakhstan	2013	1.16	251.453
Asia	Kazakhstan	2014	1.34	297.644
Asia	Kazakhstan	2015	1.72	301.273
Asia	Kazakhstan	2016	2.07	304.84
Asia	Kazakhstan	2017	2.02	320.791
Asia	Kazakhstan	2018	1.88	331.821
Asia	Kazakhstan	2019	1.7	297.569
Asia	Kazakhstan	2020	1.59633	278.405
Asia	Kazakhstan	2021	1.58206	276.683
Asia	Kyrgyzstan	1995	34.9748	4.51159
Asia	Kyrgyzstan	1996	29.499	5.66416
Asia	Kyrgyzstan	1997	28.7495	5.57467
Asia	Kyrgyzstan	1998	25.0743	5.91454
Asia	Kyrgyzstan	1999	34.549	4.64847
Asia	Kyrgyzstan	2000	35.16	4.6025
Asia	Kyrgyzstan	2001	36	3.86143
Asia	Kyrgyzstan	2002	28.3	4.92085
Asia	Kyrgyzstan	2003	30.51	5.38161
Asia	Kyrgyzstan	2004	27.71	5.80788
Asia	Kyrgyzstan	2005	28.03	5.51457
Asia	Kyrgyzstan	2006	27.76	5.41914
Asia	Kyrgyzstan	2007	24.49	6.51894
Asia	Kyrgyzstan	2008	22.04	7.54698
Asia	Kyrgyzstan	2009	24.73	6.73661
Asia	Kyrgyzstan	2010	25.59	6.31396
Asia	Kyrgyzstan	2011	25.95	7.5535
Asia	Kyrgyzstan	2012	22.45	9.9984
Asia	Kyrgyzstan	2013	24.81	9.65831
Asia	Kyrgyzstan	2014	26.6	10.0954
Asia	Kyrgyzstan	2015	23.3	10.2789
Asia	Kyrgyzstan	2016	21.9	9.64623
Asia	Kyrgyzstan	2017	24.6	9.34807
Asia	Kyrgyzstan	2018	23.2	11.1045
Asia	Kyrgyzstan	2019	27.9	9.03028
Asia	Kyrgyzstan	2020	22.2803	8.4887
Asia	Kyrgyzstan	2021	21.89	9.3081
Europe	Moldova	1995	2.84262	11.4054
Europe	Moldova	1996	3.66039	11.6871
Europe	Moldova	1997	3.85207	7.30134
Europe	Moldova	1998	4.07533	6.44384
Europe	Moldova	1999	4.87437	4.68454
Europe	Moldova	2000	5.72	3.57295
Europe	Moldova	2001	5.6	3.78659
Europe	Moldova	2002	5.83	4.05174
Europe	Moldova	2003	5.92	4.40427
Europe	Moldova	2004	4.85	4.61342
Europe	Moldova	2005	4.27	4.93755
Europe	Moldova	2006	4.98	5.02975
Europe	Moldova	2007	4.44	4.97855
Europe	Moldova	2008	4.93	5.19038
Europe	Moldova	2009	4.84	4.53951
Europe	Moldova	2010	20.01	4.8309
Europe	Moldova	2011	20.37	4.94497
Europe	Moldova	2012	22.14	4.76568
Europe	Moldova	2013	23.82	4.89936
Europe	Moldova	2014	24.31	4.75882
Europe	Moldova	2015	24.73	4.78176
Europe	Moldova	2016	25.3	4.90367
Europe	Moldova	2017	26.07	5.22051
Europe	Moldova	2018	25.75	5.44545
Europe	Moldova	2019	22.04	5.49066
Europe	Moldova	2020	26.9167	5.25028
Europe	Moldova	2021	28.0481	5.60151
Europe	North Macedonia	1995	17.8018	10.6366
Europe	North Macedonia	1996	14.2069	11.6845
Europe	North Macedonia	1997	15.9012	10.578
Europe	North Macedonia	1998	15.0714	12.5712
Europe	North Macedonia	1999	17.6768	11.6662
Europe	North Macedonia	2000	19.38	11.9959
Europe	North Macedonia	2001	15.17	11.9263
Europe	North Macedonia	2002	14.63	10.8674
Europe	North Macedonia	2003	17.29	11.2265
Europe	North Macedonia	2004	18.2	11.1056
Europe	North Macedonia	2005	19.03	11.1789
Europe	North Macedonia	2006	19.8	10.8344
Europe	North Macedonia	2007	15.71	9.3835
Europe	North Macedonia	2008	15.61	9.29557
Europe	North Macedonia	2009	18.43	8.59208
Europe	North Macedonia	2010	22.3	8.50048
Europe	North Macedonia	2011	18.62	9.19664
Europe	North Macedonia	2012	18.27	8.73498
Europe	North Macedonia	2013	21.16	7.77134
Europe	North Macedonia	2014	21.19	7.4599
Europe	North Macedonia	2015	23.91	7.02022
Europe	North Macedonia	2016	21.37	6.98725
Europe	North Macedonia	2017	19	7.50387
Europe	North Macedonia	2018	20.87	7.03122
Europe	North Macedonia	2019	16.32	7.99485
Europe	North Macedonia	2020	20.9977	6.6495
Europe	North Macedonia	2021	21.207	6.85155
Asia	Russia	1995	3.87068	1618.95
Asia	Russia	1996	3.69453	1586.17
Asia	Russia	1997	3.74599	1481.62
Asia	Russia	1998	3.58503	1464.54
Asia	Russia	1999	3.82085	1493.16
Asia	Russia	2000	3.5	1478.18
Asia	Russia	2001	3.62	1514.71
Asia	Russia	2002	3.46	1505.52
Asia	Russia	2003	3.28	1535.29
Asia	Russia	2004	3.55	1541.75
Asia	Russia	2005	3.61	1559.08
Asia	Russia	2006	3.48	1618.25
Asia	Russia	2007	3.67	1618.59
Asia	Russia	2008	3.31	1646.97
Asia	Russia	2009	3.6	1539.31
Asia	Russia	2010	3.34	1626.19
Asia	Russia	2011	3.23	1679.28
Asia	Russia	2012	3.24	1694.58
Asia	Russia	2013	3.61	1632.72
Asia	Russia	2014	3.3	1631.66
Asia	Russia	2015	3.2	1629.71
Asia	Russia	2016	3.36	1624.76
Asia	Russia	2017	3.25	1654.15
Asia	Russia	2018	3.18	1700.45
Asia	Russia	2019	3.22	1692.36
Asia	Russia	2020	3.17908	1624.22
Asia	Russia	2021	3.15678	1755.55
Asia	Tajikistan	1995	60.5825	2.44528
Asia	Tajikistan	1996	62.6671	2.8238
Asia	Tajikistan	1997	56.8243	2.15008
Asia	Tajikistan	1998	55.8076	2.49667
Asia	Tajikistan	1999	59.7284	2.5172
Asia	Tajikistan	2000	62.41	2.23386
Asia	Tajikistan	2001	64.07	2.28761
Asia	Tajikistan	2002	64.15	1.87724
Asia	Tajikistan	2003	64.58	2.07086
Asia	Tajikistan	2004	61.41	2.56049
Asia	Tajikistan	2005	63.73	2.43949
Asia	Tajikistan	2006	61.57	2.65517
Asia	Tajikistan	2007	53.79	3.2271
Asia	Tajikistan	2008	54.61	2.89602
Asia	Tajikistan	2009	60.58	2.44397
Asia	Tajikistan	2010	61.83	2.53641
Asia	Tajikistan	2011	59.98	2.34074
Asia	Tajikistan	2012	55.8	2.93341
Asia	Tajikistan	2013	55.12	2.90689
Asia	Tajikistan	2014	45.89	4.60012
Asia	Tajikistan	2015	48.11	5.30228
Asia	Tajikistan	2016	41.16	6.43658
Asia	Tajikistan	2017	41.69	7.85832
Asia	Tajikistan	2018	39.47	9.1083
Asia	Tajikistan	2019	38.56	9.83217
Asia	Tajikistan	2020	44.3943	9.43404
Asia	Tajikistan	2021	43.5197	10.3364
Europe	Ukraine	1995	0.97694	389.865
Europe	Ukraine	1996	0.897911	351.409
Europe	Ukraine	1997	1.02504	340.243
Europe	Ukraine	1998	1.57751	328.577
Europe	Ukraine	1999	1.45112	298.178
Europe	Ukraine	2000	1.25	285.322
Europe	Ukraine	2001	1.23	303.562
Europe	Ukraine	2002	1.03	295.674
Europe	Ukraine	2003	0.99	306.999
Europe	Ukraine	2004	1.21	310.271
Europe	Ukraine	2005	1.27	313.067
Europe	Ukraine	2006	1.75	332.613
Europe	Ukraine	2007	2.39	336.351
Europe	Ukraine	2008	2.72	325.536
Europe	Ukraine	2009	2.96	277.297
Europe	Ukraine	2010	2.88	294.111
Europe	Ukraine	2011	2.74	307.956
Europe	Ukraine	2012	2.86	303.976
Europe	Ukraine	2013	3.49	297.251
Europe	Ukraine	2014	3.5	257.511
Europe	Ukraine	2015	4.15	223.824
Europe	Ukraine	2016	5.48	234.008
Europe	Ukraine	2017	6.48	223.087
Europe	Ukraine	2018	6.92	231.675
Europe	Ukraine	2019	7.44	222.057
Europe	Ukraine	2020	5.84557	206.941
Europe	Ukraine	2021	6.08394	201.858
Asia	Uzbekistan	1995	1.4586	102.664
Asia	Uzbekistan	1996	1.64858	105.546
Asia	Uzbekistan	1997	1.44241	106.63
Asia	Uzbekistan	1998	1.20892	118.499
Asia	Uzbekistan	1999	1.17316	121.739
Asia	Uzbekistan	2000	0.72	120.994
Asia	Uzbekistan	2001	0.78	122.586
Asia	Uzbekistan	2002	1.02	127.518
Asia	Uzbekistan	2003	1.42	125.936
Asia	Uzbekistan	2004	1.05	125.118
Asia	Uzbekistan	2005	1.62	116.576
Asia	Uzbekistan	2006	0.85	119.515
Asia	Uzbekistan	2007	0.9	119.901
Asia	Uzbekistan	2008	0.8	123.405
Asia	Uzbekistan	2009	1.25	105.988
Asia	Uzbekistan	2010	1.35	104.157
Asia	Uzbekistan	2011	0.95	113.284
Asia	Uzbekistan	2012	1.34	118.855
Asia	Uzbekistan	2013	1.19	112.282
Asia	Uzbekistan	2014	1.4	107.399
Asia	Uzbekistan	2015	1.71	103.696
Asia	Uzbekistan	2016	1.61	110.139
Asia	Uzbekistan	2017	1.75	108.931
Asia	Uzbekistan	2018	1.49	116.464
Asia	Uzbekistan	2019	1.57	118.798
Asia	Uzbekistan	2020	1.44429	118.24
Asia	Uzbekistan	2021	1.45785	121.631
Europe	Azerbaijan	1995	1.36684	33.3094
Europe	Azerbaijan	1996	1.7389	31.2423
Europe	Azerbaijan	1997	1.98985	29.8022
Europe	Azerbaijan	1998	2.48438	31.6658
Europe	Azerbaijan	1999	2.14394	28.5698
Europe	Azerbaijan	2000	2.07	29.5063
Europe	Azerbaijan	2001	1.75	28.7913
Europe	Azerbaijan	2002	2.35	29.6408
Europe	Azerbaijan	2003	2.94	30.6236
Europe	Azerbaijan	2004	3.07	32.0771
Europe	Azerbaijan	2005	3.36	34.2864
Europe	Azerbaijan	2006	2.86	39.1086
Europe	Azerbaijan	2007	3.78	30.4591
Europe	Azerbaijan	2008	3.08	35.4498
Europe	Azerbaijan	2009	3.27	31.8564
Europe	Azerbaijan	2010	4.45	30.6329
Europe	Azerbaijan	2011	3.55	32.9757
Europe	Azerbaijan	2012	2.84	32.7733
Europe	Azerbaijan	2013	2.52	33.5552
Europe	Azerbaijan	2014	2.12	34.3484
Europe	Azerbaijan	2015	2.33	34.6829
Europe	Azerbaijan	2016	1.94	34.7273
Europe	Azerbaijan	2017	1.91	34.607
Europe	Azerbaijan	2018	1.93	34.5758
Europe	Azerbaijan	2019	1.62	37.7379
Europe	Azerbaijan	2020	2.68826	37.508
Europe	Azerbaijan	2021	2.69978	38.4928

## Sheet: Least Developed Economies
Region	Country	Year	Renewable energy consumption - REC (% of total final energy consumption)	CO2 emissions (Millions of tonnes)
Africa	Angola	1995	73.9459	10.9489
Africa	Angola	1996	73.1396	10.424
Africa	Angola	1997	73.7344	7.34766
Africa	Angola	1998	76.8198	7.26842
Africa	Angola	1999	73.4108	9.13024
Africa	Angola	2000	73.44	9.51606
Africa	Angola	2001	72.34	9.67094
Africa	Angola	2002	70.42	12.5981
Africa	Angola	2003	65.14	8.98897
Africa	Angola	2004	61.92	18.7006
Africa	Angola	2005	68.38	19.006
Africa	Angola	2006	62.13	22.1016
Africa	Angola	2007	58.49	24.9773
Africa	Angola	2008	54.88	25.4863
Africa	Angola	2009	52.41	27.565
Africa	Angola	2010	52.51	28.8645
Africa	Angola	2011	51.06	30.3297
Africa	Angola	2012	49.47	25.54
Africa	Angola	2013	47.95	24.7186
Africa	Angola	2014	48.23	25.1476
Africa	Angola	2015	47.84	25.531
Africa	Angola	2016	49	27.2097
Africa	Angola	2017	56.3	24.3041
Africa	Angola	2018	57.4	22.7795
Africa	Angola	2019	54.7	21.818
Africa	Angola	2020	45.1557	20.2757
Africa	Angola	2021	43.9367	21.3627
Asia	Bangldesh	1995	63.8028	21.0417
Asia	Bangldesh	1996	62.1241	21.4928
Asia	Bangldesh	1997	59.9729	23.1259
Asia	Bangldesh	1998	60.234	23.1978
Asia	Bangldesh	1999	60.5344	25.075
Asia	Bangldesh	2000	59.06	26.5246
Asia	Bangldesh	2001	55.82	31.0349
Asia	Bangldesh	2002	54.33	31.9812
Asia	Bangldesh	2003	52.62	33.4593
Asia	Bangldesh	2004	52.05	35.9454
Asia	Bangldesh	2005	50.66	37.6766
Asia	Bangldesh	2006	48.69	41.6892
Asia	Bangldesh	2007	47.19	42.6421
Asia	Bangldesh	2008	45.2	45.3009
Asia	Bangldesh	2009	43.1	49.1481
Asia	Bangldesh	2010	40.28	53.9916
Asia	Bangldesh	2011	38.41	56.5563
Asia	Bangldesh	2012	37.31	60.7078
Asia	Bangldesh	2013	37.08	61.799
Asia	Bangldesh	2014	35.32	66.009
Asia	Bangldesh	2015	31.93	73.1576
Asia	Bangldesh	2016	30.5	76.1935
Asia	Bangldesh	2017	28.4	80.7311
Asia	Bangldesh	2018	26.9	82.4937
Asia	Bangldesh	2019	24.8	91.6574
Asia	Bangldesh	2020	24.4312	90.8253
Asia	Bangldesh	2021	22.7834	93.1759
Africa	Benin	1995	94.772	0.956267
Africa	Benin	1996	84.146	1.18381
Africa	Benin	1997	80.6264	1.22398
Africa	Benin	1998	79.5684	1.11386
Africa	Benin	1999	76.9054	1.46194
Africa	Benin	2000	70.29	1.47293
Africa	Benin	2001	66.86	1.6891
Africa	Benin	2002	64.04	2.11006
Africa	Benin	2003	61.73	2.394
Africa	Benin	2004	60.69	2.5936
Africa	Benin	2005	59.2	2.48973
Africa	Benin	2006	57.31	3.35111
Africa	Benin	2007	54.49	3.93096
Africa	Benin	2008	54.76	3.91899
Africa	Benin	2009	52.83	4.22452
Africa	Benin	2010	47.19	4.67939
Africa	Benin	2011	48.7	4.47972
Africa	Benin	2012	50.33	4.40254
Africa	Benin	2013	51.97	4.56597
Africa	Benin	2014	51.05	4.796
Africa	Benin	2015	49.94	5.32888
Africa	Benin	2016	45.4	6.49401
Africa	Benin	2017	45.4	6.80415
Africa	Benin	2018	44	7.4345
Africa	Benin	2019	46.5	7.14405
Africa	Benin	2020	36.9794	7.2638
Africa	Benin	2021	35.2126	7.75582
Asia	Bhutan	1995	94.3717	0.236263
Asia	Bhutan	1996	93.24	0.283672
Asia	Bhutan	1997	91.3501	0.375423
Asia	Bhutan	1998	91.5315	0.368354
Asia	Bhutan	1999	91.5656	0.371951
Asia	Bhutan	2000	91.4	0.382875
Asia	Bhutan	2001	91.75	0.369013
Asia	Bhutan	2002	91.2	0.401008
Asia	Bhutan	2003	91.92	0.360428
Asia	Bhutan	2004	93.46	0.290832
Asia	Bhutan	2005	91.67	0.378475
Asia	Bhutan	2006	91.92	0.374387
Asia	Bhutan	2007	92.07	0.373389
Asia	Bhutan	2008	91.81	0.401482
Asia	Bhutan	2009	92.38	0.369152
Asia	Bhutan	2010	90.8	0.464723
Asia	Bhutan	2011	89.01	0.66743
Asia	Bhutan	2012	87.32	0.772722
Asia	Bhutan	2013	86.7	0.85278
Asia	Bhutan	2014	86.54	0.948481
Asia	Bhutan	2015	86.68	0.965039
Asia	Bhutan	2016	85	1.15263
Asia	Bhutan	2017	83.6	1.23922
Asia	Bhutan	2018	82.2	1.34938
Asia	Bhutan	2019	82.3	1.44706
Asia	Bhutan	2020	84.23	1.49969
Asia	Bhutan	2021	83.82	1.52209
Africa	Burundi	1995	95.1118	0.23816
Africa	Burundi	1996	95.1893	0.241824
Africa	Burundi	1997	95.2428	0.249152
Africa	Burundi	1998	95.2617	0.249152
Africa	Burundi	1999	93.7496	0.252816
Africa	Burundi	2000	93.23	0.271136
Africa	Burundi	2001	94.84	0.205184
Africa	Burundi	2002	94.65	0.212512
Africa	Burundi	2003	95.76	0.161216
Africa	Burundi	2004	96.04	0.197856
Africa	Burundi	2005	96.01	0.153888
Africa	Burundi	2006	95.31	0.1832
Africa	Burundi	2007	95.29	0.20152
Africa	Burundi	2008	95.15	0.208848
Africa	Burundi	2009	95.18	0.168544
Africa	Burundi	2010	92.57	0.296784
Africa	Burundi	2011	91.65	0.354138
Africa	Burundi	2012	91.45	0.37917
Africa	Burundi	2013	91.08	0.397996
Africa	Burundi	2014	91.28	0.375205
Africa	Burundi	2015	91.15	0.394157
Africa	Burundi	2016	89.5	0.467437
Africa	Burundi	2017	88.1	0.530397
Africa	Burundi	2018	85.6	0.683828
Africa	Burundi	2019	84.8	0.717894
Africa	Burundi	2020	88.386	0.657129
Africa	Burundi	2021	88.0366	0.692908
Africa	Chad	1995	98.1385	0.42136
Africa	Chad	1996	98.0886	0.436016
Africa	Chad	1997	97.9238	0.450672
Africa	Chad	1998	97.6012	0.461664
Africa	Chad	1999	97.3004	0.47632
Africa	Chad	2000	88.7	0.487312
Africa	Chad	2001	88.6	0.501968
Africa	Chad	2002	88.53	0.509296
Africa	Chad	2003	83.91	0.743792
Africa	Chad	2004	84	0.747456
Africa	Chad	2005	83.82	0.765776
Africa	Chad	2006	83.74	0.791424
Africa	Chad	2007	82.8	0.853712
Africa	Chad	2008	80.63	1.00027
Africa	Chad	2009	79.78	1.08454
Africa	Chad	2010	79.01	1.15782
Africa	Chad	2011	82.37	1.29049
Africa	Chad	2012	79.73	1.27395
Africa	Chad	2013	76.45	1.48494
Africa	Chad	2014	76.86	1.85668
Africa	Chad	2015	77.35	1.68486
Africa	Chad	2016	77.8	2.01542
Africa	Chad	2017	78.3	1.97803
Africa	Chad	2018	77.7	2.00676
Africa	Chad	2019	77.8	1.92228
Africa	Chad	2020	72.3324	1.8022
Africa	Chad	2021	71.3828	1.93992
Africa	Comoros	1995	59.5435	0.076944
Africa	Comoros	1996	60.8022	0.080608
Africa	Comoros	1997	59.7811	0.084272
Africa	Comoros	1998	49.9614	0.0916
Africa	Comoros	1999	49.5941	0.095264
Africa	Comoros	2000	69.87	0.102592
Africa	Comoros	2001	69.51	0.106256
Africa	Comoros	2002	70.31	0.106256
Africa	Comoros	2003	64.39	0.135568
Africa	Comoros	2004	63.52	0.14656
Africa	Comoros	2005	65.74	0.142896
Africa	Comoros	2006	61.81	0.16488
Africa	Comoros	2007	74.36	0.106256
Africa	Comoros	2008	73.44	0.10992
Africa	Comoros	2009	68.53	0.135568
Africa	Comoros	2010	66.39	0.161216
Africa	Comoros	2011	69.35	0.142896
Africa	Comoros	2012	67.85	0.153888
Africa	Comoros	2013	62.51	0.1832
Africa	Comoros	2014	66.02	0.161216
Africa	Comoros	2015	64.17	0.179536
Africa	Comoros	2016	60.5	0.216176
Africa	Comoros	2017	56.4	0.267472
Africa	Comoros	2018	55	0.29312
Africa	Comoros	2019	53.4	0.31144
Africa	Comoros	2020	63.3552	0.282485
Africa	Comoros	2021	63.3586	0.298171
Africa	Eritrea	1995	66.0291	0.822787
Africa	Eritrea	1996	68.0176	0.898479
Africa	Eritrea	1997	61.819	0.808466
Africa	Eritrea	1998	45.85	0.586169
Africa	Eritrea	1999	46.12	0.615453
Africa	Eritrea	2000	31.31	0.604433
Africa	Eritrea	2001	29.49	0.626345
Africa	Eritrea	2002	7.2	0.600625
Africa	Eritrea	2003	7.1	0.710473
Africa	Eritrea	2004	6.99	0.769025
Africa	Eritrea	2005	8.49	0.768953
Africa	Eritrea	2006	7.23	0.548946
Africa	Eritrea	2007	9.24	0.563359
Africa	Eritrea	2008	5.74	0.409357
Africa	Eritrea	2009	5.58	0.497314
Africa	Eritrea	2010	4.42	0.497337
Africa	Eritrea	2011	3.68	0.555834
Africa	Eritrea	2012	4.2	0.604565
Africa	Eritrea	2013	4.56	0.620806
Africa	Eritrea	2014	3.95	0.631395
Africa	Eritrea	2015	3.54	0.631226
Africa	Eritrea	2016	4.91	0.645419
Africa	Eritrea	2017	6.58	0.704254
Africa	Eritrea	2018	74	0.830306
Africa	Eritrea	2019	73.7	0.855496
Africa	Eritrea	2020	8.70549	0.78314
Africa	Eritrea	2021	7.56055	0.820601
Africa	Ethiopia	1995	96.6201	2.50595
Africa	Ethiopia	1996	96.352	2.79419
Africa	Ethiopia	1997	96.2209	2.98016
Africa	Ethiopia	1998	96.1002	3.14742
Africa	Ethiopia	1999	96.1895	3.09428
Africa	Ethiopia	2000	95.55	3.46285
Africa	Ethiopia	2001	94.6	4.26459
Africa	Ethiopia	2002	94.53	4.43169
Africa	Ethiopia	2003	94.23	4.87023
Africa	Ethiopia	2004	94.13	5.15855
Africa	Ethiopia	2005	94.73	4.95613
Africa	Ethiopia	2006	94.54	5.31818
Africa	Ethiopia	2007	94.16	5.8396
Africa	Ethiopia	2008	94.09	6.4176
Africa	Ethiopia	2009	94.18	6.45345
Africa	Ethiopia	2010	94.11	6.33687
Africa	Ethiopia	2011	93.56	7.40248
Africa	Ethiopia	2012	93.3	8.10869
Africa	Ethiopia	2013	92.49	9.78103
Africa	Ethiopia	2014	91.25	12.0165
Africa	Ethiopia	2015	91.56	12.6964
Africa	Ethiopia	2016	90.5	14.3474
Africa	Ethiopia	2017	90.2	15.5486
Africa	Ethiopia	2018	89.4	15.808
Africa	Ethiopia	2019	88.9	18.2978
Africa	Ethiopia	2020	89.9601	17.0408
Africa	Ethiopia	2021	89.6755	17.7926
Africa	Gambia	1995	59.5777	0.216176
Africa	Gambia	1996	59.0748	0.21984
Africa	Gambia	1997	58.1918	0.223504
Africa	Gambia	1998	56.9344	0.241824
Africa	Gambia	1999	55.8153	0.2748
Africa	Gambia	2000	62.86	0.2748
Africa	Gambia	2001	59.61	0.300448
Africa	Gambia	2002	60.97	0.296784
Africa	Gambia	2003	62.41	0.296784
Africa	Gambia	2004	61.25	0.318768
Africa	Gambia	2005	61.71	0.322432
Africa	Gambia	2006	60.21	0.34808
Africa	Gambia	2007	57.27	0.34808
Africa	Gambia	2008	56.28	0.362736
Africa	Gambia	2009	53.91	0.373728
Africa	Gambia	2010	56.6	0.425024
Africa	Gambia	2011	56.24	0.443344
Africa	Gambia	2012	56.95	0.447008
Africa	Gambia	2013	59.33	0.425024
Africa	Gambia	2014	53.17	0.505632
Africa	Gambia	2015	48.95	0.582576
Africa	Gambia	2016	48.6	0.589904
Africa	Gambia	2017	48	0.593568
Africa	Gambia	2018	49	0.593568
Africa	Gambia	2019	49.2	0.600896
Africa	Gambia	2020	50.3348	0.613851
Africa	Gambia	2021	49.8618	0.655699
Africa	Guinea	1995	89.9303	1.16515
Africa	Guinea	1996	88.8363	1.23477
Africa	Guinea	1997	85.3077	1.28973
Africa	Guinea	1998	84.36	1.36301
Africa	Guinea	1999	86.3169	1.43262
Africa	Guinea	2000	85.52	1.49125
Africa	Guinea	2001	84.84	1.56086
Africa	Guinea	2002	84.27	1.62315
Africa	Guinea	2003	83.47	1.7001
Africa	Guinea	2004	83.19	1.76238
Africa	Guinea	2005	81.56	1.82467
Africa	Guinea	2006	81.06	1.89062
Africa	Guinea	2007	80.36	1.96757
Africa	Guinea	2008	80.15	1.99688
Africa	Guinea	2009	79.25	2.11046
Africa	Guinea	2010	75.71	2.48419
Africa	Guinea	2011	74.75	2.59411
Africa	Guinea	2012	76.36	2.4219
Africa	Guinea	2013	78.53	2.11046
Africa	Guinea	2014	78.57	2.16542
Africa	Guinea	2015	76.23	2.45122
Africa	Guinea	2016	75.3	2.74119
Africa	Guinea	2017	72	3.23898
Africa	Guinea	2018	69.9	3.68598
Africa	Guinea	2019	65.4	4.43386
Africa	Guinea	2020	70.178	4.53276
Africa	Guinea	2021	69.4189	4.84178
Africa	Lesotho	1995	50.7775	1.70742
Africa	Lesotho	1996	50.7893	1.73674
Africa	Lesotho	1997	50.6	1.76971
Africa	Lesotho	1998	50.6204	1.80269
Africa	Lesotho	1999	56.8799	1.82467
Africa	Lesotho	2000	56.7	1.85032
Africa	Lesotho	2001	56.5	1.87597
Africa	Lesotho	2002	56.16	1.90528
Africa	Lesotho	2003	55.94	1.93093
Africa	Lesotho	2004	55.41	1.98222
Africa	Lesotho	2005	55.31	2.01154
Africa	Lesotho	2006	55.46	2.03718
Africa	Lesotho	2007	55.33	2.07382
Africa	Lesotho	2008	54.99	2.12512
Africa	Lesotho	2009	53.98	2.21672
Africa	Lesotho	2010	52.98	2.27534
Africa	Lesotho	2011	42.21	3.0631
Africa	Lesotho	2012	40.53	3.09242
Africa	Lesotho	2013	45.58	2.33397
Africa	Lesotho	2014	42.39	2.4732
Africa	Lesotho	2015	44.94	2.24237
Africa	Lesotho	2016	43.6	2.21306
Africa	Lesotho	2017	39.6	2.5135
Africa	Lesotho	2018	40.2	2.37061
Africa	Lesotho	2019	39.5	2.38893
Africa	Lesotho	2020	41.5821	2.18804
Africa	Lesotho	2021	40.9439	2.28216
Africa	Malawi	1995	81.701	0.902762
Africa	Malawi	1996	81.4491	0.898058
Africa	Malawi	1997	81.2305	0.940151
Africa	Malawi	1998	81.925	0.919047
Africa	Malawi	1999	80.4798	0.922104
Africa	Malawi	2000	82.62	0.865487
Africa	Malawi	2001	83.13	0.79066
Africa	Malawi	2002	83.3	0.846135
Africa	Malawi	2003	82.83	0.903374
Africa	Malawi	2004	82.45	0.912251
Africa	Malawi	2005	83.17	0.904839
Africa	Malawi	2006	82.8	0.916686
Africa	Malawi	2007	82.21	0.969425
Africa	Malawi	2008	80.39	1.08743
Africa	Malawi	2009	80.01	1.09296
Africa	Malawi	2010	81.21	1.02514
Africa	Malawi	2011	80.17	1.14018
Africa	Malawi	2012	80.11	1.13205
Africa	Malawi	2013	79.68	1.16308
Africa	Malawi	2014	82.7	1.02062
Africa	Malawi	2015	80.87	1.07133
Africa	Malawi	2016	78.7	1.19435
Africa	Malawi	2017	75.9	1.36028
Africa	Malawi	2018	73	1.57015
Africa	Malawi	2019	73	1.59295
Africa	Malawi	2020	77.244	1.4716
Africa	Malawi	2021	76.9857	1.55219
Africa	Mali	1995	88.0725	0.5952
Africa	Mali	1996	87.8528	0.646081
Africa	Mali	1997	87.7288	0.726665
Africa	Mali	1998	85.5989	0.93432
Africa	Mali	1999	85.3154	0.97096
Africa	Mali	2000	83.47	1.06622
Africa	Mali	2001	82.1	1.16149
Africa	Mali	2002	83.58	1.20912
Africa	Mali	2003	85.79	1.24576
Africa	Mali	2004	81.53	1.40698
Africa	Mali	2005	82.33	1.45461
Africa	Mali	2006	81.65	1.53522
Africa	Mali	2007	78.87	1.78803
Africa	Mali	2008	74.99	1.95658
Africa	Mali	2009	78.68	1.88696
Africa	Mali	2010	79.24	2.08848
Africa	Mali	2011	78.85	2.27901
Africa	Mali	2012	78.7	2.43656
Africa	Mali	2013	80.92	2.74339
Africa	Mali	2014	80.93	3.09901
Africa	Mali	2015	79.93	3.27059
Africa	Mali	2016	76.2	3.33696
Africa	Mali	2017	76.4	3.54989
Africa	Mali	2018	76.6	3.67462
Africa	Mali	2019	76.6	3.85364
Africa	Mali	2020	75.2745	3.92836
Africa	Mali	2021	74.8128	4.16976
Africa	Mauritius	1995	38.8345	1.82834
Africa	Mauritius	1996	35.5639	1.94925
Africa	Mauritius	1997	36.4411	1.99688
Africa	Mauritius	1998	33.5273	2.16909
Africa	Mauritius	1999	21.0452	2.42557
Africa	Mauritius	2000	20.42	2.68938
Africa	Mauritius	2001	20.08	2.86158
Africa	Mauritius	2002	17.93	2.88357
Africa	Mauritius	2003	18.9	3.05944
Africa	Mauritius	2004	19.08	3.08875
Africa	Mauritius	2005	17.65	3.29394
Africa	Mauritius	2006	16.41	3.62736
Africa	Mauritius	2007	15.69	3.68598
Africa	Mauritius	2008	12.73	3.76659
Africa	Mauritius	2009	12.78	3.70797
Africa	Mauritius	2010	12.77	3.91315
Africa	Mauritius	2011	12.01	3.91682
Africa	Mauritius	2012	11.45	3.96445
Africa	Mauritius	2013	11.39	4.06704
Africa	Mauritius	2014	10.59	4.20627
Africa	Mauritius	2015	11.49	4.20994
Africa	Mauritius	2016	10.33	4.3455
Africa	Mauritius	2017	9.42	4.53603
Africa	Mauritius	2018	9.19	4.51405
Africa	Mauritius	2019	8.94	4.52138
Africa	Mauritius	2020	3.61112	4.20835
Africa	Mauritius	2021	2.52071	4.47167
Africa	Mozambique	1995	92.8447	1.10899
Africa	Mozambique	1996	93.125	1.09181
Africa	Mozambique	1997	92.6444	1.17024
Africa	Mozambique	1998	94.0056	1.1119
Africa	Mozambique	1999	94.1666	1.16834
Africa	Mozambique	2000	93.64	1.32194
Africa	Mozambique	2001	93.01	1.55399
Africa	Mozambique	2002	93.22	1.53706
Africa	Mozambique	2003	92.73	1.85552
Africa	Mozambique	2004	92.94	1.86397
Africa	Mozambique	2005	93.67	1.7697
Africa	Mozambique	2006	93.06	1.91562
Africa	Mozambique	2007	87.53	2.18886
Africa	Mozambique	2008	88.11	2.17993
Africa	Mozambique	2009	86.12	2.43901
Africa	Mozambique	2010	84.89	2.63455
Africa	Mozambique	2011	85.97	3.10663
Africa	Mozambique	2012	85.15	3.05473
Africa	Mozambique	2013	83.73	3.5818
Africa	Mozambique	2014	81.92	7.92057
Africa	Mozambique	2015	80.8	6.3129
Africa	Mozambique	2016	78.2	8.15937
Africa	Mozambique	2017	78.9	6.94932
Africa	Mozambique	2018	79.57	7.07979
Africa	Mozambique	2019	78.08	7.14683
Africa	Mozambique	2020	78.2989	6.66941
Africa	Mozambique	2021	77.5587	7.15621
Asia	Myanmar	1995	85.2204	6.90728
Asia	Myanmar	1996	84.6098	7.20264
Asia	Myanmar	1997	85.1624	7.4449
Asia	Myanmar	1998	83.3545	8.03607
Asia	Myanmar	1999	81.8798	8.92995
Asia	Myanmar	2000	80.17	10.1794
Asia	Myanmar	2001	82.48	8.83168
Asia	Myanmar	2002	83.12	9.28588
Asia	Myanmar	2003	79.86	9.94416
Asia	Myanmar	2004	80.47	12.513
Asia	Myanmar	2005	79.82	11.5212
Asia	Myanmar	2006	81.46	12.7791
Asia	Myanmar	2007	80.7	12.798
Asia	Myanmar	2008	85.71	9.72964
Asia	Myanmar	2009	85.48	10.1632
Asia	Myanmar	2010	84.93	13.0791
Asia	Myanmar	2011	84.08	15.039
Asia	Myanmar	2012	78.46	11.8221
Asia	Myanmar	2013	75.96	12.7221
Asia	Myanmar	2014	72.43	15.8493
Asia	Myanmar	2015	70.43	21.8871
Asia	Myanmar	2016	69.25	21.1404
Asia	Myanmar	2017	59.92	23.6301
Asia	Myanmar	2018	59.55	34.7835
Asia	Myanmar	2019	57.85	34.6091
Asia	Myanmar	2020	66.6359	36.0889
Asia	Myanmar	2021	65.7545	36.3068
Asia	Nepal	1995	91.7324	2.30891
Asia	Nepal	1996	91.5155	2.35278
Asia	Nepal	1997	90.7087	2.64111
Asia	Nepal	1998	90.4912	2.22333
Asia	Nepal	1999	88.0524	3.19108
Asia	Nepal	2000	88.29	3.03743
Asia	Nepal	2001	87.76	3.23608
Asia	Nepal	2002	89.95	2.59638
Asia	Nepal	2003	89.44	2.81038
Asia	Nepal	2004	90.3	2.58241
Asia	Nepal	2005	89.52	2.98677
Asia	Nepal	2006	91.25	2.45647
Asia	Nepal	2007	91.31	2.57034
Asia	Nepal	2008	90.47	3.35179
Asia	Nepal	2009	88.93	4.12935
Asia	Nepal	2010	87.29	4.8243
Asia	Nepal	2011	86.95	5.22043
Asia	Nepal	2012	84.7	5.47025
Asia	Nepal	2013	86.05	6.21784
Asia	Nepal	2014	84.06	7.59133
Asia	Nepal	2015	85.04	6.90466
Asia	Nepal	2016	79.2	9.76076
Asia	Nepal	2017	76.41	11.6475
Asia	Nepal	2018	74.27	14.8332
Asia	Nepal	2019	77.39	13.4283
Asia	Nepal	2020	79.6673	13.9445
Asia	Nepal	2021	79.1154	14.1731
Africa	Niger	1995	90.9116	0.561917
Africa	Niger	1996	90.3619	0.642005
Africa	Niger	1997	89.8123	0.646057
Africa	Niger	1998	89.2626	0.697411
Africa	Niger	1999	88.7129	0.682581
Africa	Niger	2000	87.62	0.693915
Africa	Niger	2001	87.7	0.652799
Africa	Niger	2002	87.74	0.695719
Africa	Niger	2003	86.97	0.754479
Africa	Niger	2004	86.99	0.809246
Africa	Niger	2005	87.54	0.708628
Africa	Niger	2006	87.43	0.687524
Africa	Niger	2007	86.17	0.715992
Africa	Niger	2008	86.06	0.801972
Africa	Niger	2009	83.25	0.961487
Africa	Niger	2010	80.67	1.17016
Africa	Niger	2011	77.23	1.3223
Africa	Niger	2012	72.71	1.8538
Africa	Niger	2013	78.7	2.07054
Africa	Niger	2014	78.08	2.24562
Africa	Niger	2015	78.88	2.20724
Africa	Niger	2016	80.25	2.14671
Africa	Niger	2017	82.01	2.25156
Africa	Niger	2018	82	1.79266
Africa	Niger	2019	80.83	2.46862
Africa	Niger	2020	77.1701	2.49138
Africa	Niger	2021	76.6204	2.6989
Africa	Senegal	1995	53.1779	3.43012
Africa	Senegal	1996	52.4674	3.66415
Africa	Senegal	1997	50.672	3.18237
Africa	Senegal	1998	48.0236	3.33357
Africa	Senegal	1999	45.8454	3.60359
Africa	Senegal	2000	47.52	3.90205
Africa	Senegal	2001	45.83	4.2581
Africa	Senegal	2002	43.76	4.43692
Africa	Senegal	2003	43.66	4.92751
Africa	Senegal	2004	39.88	5.23822
Africa	Senegal	2005	40.32	5.53892
Africa	Senegal	2006	43.35	4.42239
Africa	Senegal	2007	40.01	4.86253
Africa	Senegal	2008	39.81	4.74029
Africa	Senegal	2009	51.31	5.25767
Africa	Senegal	2010	49.55	6.86239
Africa	Senegal	2011	47.97	7.81884
Africa	Senegal	2012	49.6	7.36213
Africa	Senegal	2013	42.69	7.85267
Africa	Senegal	2014	42.53	8.72436
Africa	Senegal	2015	39.11	9.84542
Africa	Senegal	2016	36.72	10.0157
Africa	Senegal	2017	37.93	10.7601
Africa	Senegal	2018	36.15	11.3304
Africa	Senegal	2019	37.2	12.7615
Africa	Senegal	2020	38.062	12.7439
Africa	Senegal	2021	37.5896	13.5979
Africa	Sudan	1995	81.4714	3.90288
Africa	Sudan	1996	83.6105	4.02758
Africa	Sudan	1997	80.5402	4.94003
Africa	Sudan	1998	81.9011	4.28532
Africa	Sudan	1999	80.8477	4.64521
Africa	Sudan	2000	80.42	5.0554
Africa	Sudan	2001	79.38	5.8171
Africa	Sudan	2002	76.76	7.41788
Africa	Sudan	2003	77	8.28464
Africa	Sudan	2004	75.4	10.4708
Africa	Sudan	2005	72.28	10.0281
Africa	Sudan	2006	69.25	10.9837
Africa	Sudan	2007	65.64	12.9047
Africa	Sudan	2008	63.51	13.6341
Africa	Sudan	2009	63.12	14.1889
Africa	Sudan	2010	61.32	14.3976
Africa	Sudan	2011	63.68	14.0169
Africa	Sudan	2012	63.76	15.2134
Africa	Sudan	2013	65.7	17.0079
Africa	Sudan	2014	64.91	17.5356
Africa	Sudan	2015	63.02	21.1895
Africa	Sudan	2016	59.52	20.0377
Africa	Sudan	2017	60.47	22.4316
Africa	Sudan	2018	61.27	21.8643
Africa	Sudan	2019	62.23	21.952
Africa	Sudan	2020	56.3142	20.0355
Africa	Sudan	2021	55.2399	21.0382
Africa	Tanzania	1995	93.3715	2.43389
Africa	Tanzania	1996	92.2225	2.52671
Africa	Tanzania	1997	92.7479	2.82436
Africa	Tanzania	1998	93.1777	2.48094
Africa	Tanzania	1999	94.2664	2.45876
Africa	Tanzania	2000	93.73	2.57182
Africa	Tanzania	2001	93.17	3.04081
Africa	Tanzania	2002	92.46	3.48562
Africa	Tanzania	2003	92.41	3.68724
Africa	Tanzania	2004	91.55	4.23227
Africa	Tanzania	2005	90.75	5.35948
Africa	Tanzania	2006	90.5	5.8799
Africa	Tanzania	2007	90.79	5.70981
Africa	Tanzania	2008	90.31	5.91494
Africa	Tanzania	2009	90.92	5.77084
Africa	Tanzania	2010	89.73	6.92665
Africa	Tanzania	2011	88.47	7.75151
Africa	Tanzania	2012	86.15	9.05978
Africa	Tanzania	2013	85.39	9.9105
Africa	Tanzania	2014	85.37	9.89823
Africa	Tanzania	2015	84.62	10.6352
Africa	Tanzania	2016	85.7	10.8694
Africa	Tanzania	2017	84.92	11.403
Africa	Tanzania	2018	85.24	11.7871
Africa	Tanzania	2019	85.22	13.0435
Africa	Tanzania	2020	84.1755	12.2942
Africa	Tanzania	2021	83.7484	13.0589
Africa	Togo	1995	81.5209	1.17474
Africa	Togo	1996	73.0945	1.26517
Africa	Togo	1997	79.5611	0.878986
Africa	Togo	1998	77.7487	1.28997
Africa	Togo	1999	73.1171	1.85043
Africa	Togo	2000	77.11	1.33137
Africa	Togo	2001	82.05	1.15891
Africa	Togo	2002	78.66	1.32247
Africa	Togo	2003	74.79	1.80473
Africa	Togo	2004	76.14	1.74393
Africa	Togo	2005	77.22	1.72159
Africa	Togo	2006	79.65	1.50051
Africa	Togo	2007	79.9	1.51675
Africa	Togo	2008	76.51	1.52278
Africa	Togo	2009	63.38	2.74084
Africa	Togo	2010	65.81	2.5957
Africa	Togo	2011	69.1	2.50392
Africa	Togo	2012	72.65	2.21563
Africa	Togo	2013	76.19	1.64255
Africa	Togo	2014	81.44	1.5419
Africa	Togo	2015	81.03	1.86334
Africa	Togo	2016	80.65	2.31198
Africa	Togo	2017	77.73	2.15993
Africa	Togo	2018	75.08	2.20789
Africa	Togo	2019	76.21	2.20503
Africa	Togo	2020	75.3511	2.24369
Africa	Togo	2021	75.2817	2.34202
Africa	Uganda	1995	95.9712	0.925485
Africa	Uganda	1996	95.657	1.01809
Africa	Uganda	1997	94.6774	1.06195
Africa	Uganda	1998	94.0873	1.20876
Africa	Uganda	1999	94.1356	1.25472
Africa	Uganda	2000	95.01	1.36087
Africa	Uganda	2001	95.22	1.41709
Africa	Uganda	2002	95.35	1.44622
Africa	Uganda	2003	95.28	1.51275
Africa	Uganda	2004	95.02	1.60749
Africa	Uganda	2005	94.11	2.01794
Africa	Uganda	2006	93.82	2.38339
Africa	Uganda	2007	93.74	2.70999
Africa	Uganda	2008	93.73	2.77961
Africa	Uganda	2009	93.87	2.9998
Africa	Uganda	2010	93.18	3.56962
Africa	Uganda	2011	92.79	3.82407
Africa	Uganda	2012	92.95	3.62699
Africa	Uganda	2013	92.55	3.75453
Africa	Uganda	2014	91.84	4.08967
Africa	Uganda	2015	91.07	4.52557
Africa	Uganda	2016	90.83	4.78877
Africa	Uganda	2017	90.76	5.37689
Africa	Uganda	2018	90.07	5.63083
Africa	Uganda	2019	90.22	6.01181
Africa	Uganda	2020	90.5401	5.50698
Africa	Uganda	2021	90.3172	5.78046
Africa	Zambia	1995	87.1113	2.14231
Africa	Zambia	1996	89.6409	1.838
Africa	Zambia	1997	87.0074	2.3541
Africa	Zambia	1998	87.7555	2.27846
Africa	Zambia	1999	89.8354	1.7776
Africa	Zambia	2000	89.98	1.78411
Africa	Zambia	2001	89.76	1.8856
Africa	Zambia	2002	89.56	1.96089
Africa	Zambia	2003	89.2	2.07441
Africa	Zambia	2004	89.28	2.10413
Africa	Zambia	2005	88.68	2.24254
Africa	Zambia	2006	89.43	2.23112
Africa	Zambia	2007	90.32	2.29425
Africa	Zambia	2008	89.36	2.55303
Africa	Zambia	2009	88.68	2.94034
Africa	Zambia	2010	88.59	3.1203
Africa	Zambia	2011	87.28	3.37237
Africa	Zambia	2012	84.63	4.16584
Africa	Zambia	2013	84.56	4.41616
Africa	Zambia	2014	83.77	4.87656
Africa	Zambia	2015	83.09	5.06497
Africa	Zambia	2016	83.07	5.85744
Africa	Zambia	2017	81.89	6.84288
Africa	Zambia	2018	82.28	7.41204
Africa	Zambia	2019	84.5	7.74716
Africa	Zambia	2020	83.4829	7.28066
Africa	Zambia	2021	83.1992	7.67618
Asia	Cambodia	1995	82.5343	1.49858
Asia	Cambodia	1996	82.7663	1.5169
Asia	Cambodia	1997	82.1963	1.4656
Asia	Cambodia	1998	82.0003	1.87597
Asia	Cambodia	1999	81.6749	1.89429
Asia	Cambodia	2000	81.58	1.9749
Asia	Cambodia	2001	80.51	2.2497
Asia	Cambodia	2002	80.97	2.20573
Asia	Cambodia	2003	79.92	2.37794
Asia	Cambodia	2004	80.69	2.44389
Asia	Cambodia	2005	79.24	2.77365
Asia	Cambodia	2006	78.01	2.99715
Asia	Cambodia	2007	74.79	3.47114
Asia	Cambodia	2008	74.13	3.86672
Asia	Cambodia	2009	68.04	4.55709
Asia	Cambodia	2010	64.82	5.07814
Asia	Cambodia	2011	63.99	5.2747
Asia	Cambodia	2012	64.36	5.57602
Asia	Cambodia	2013	64.97	5.63673
Asia	Cambodia	2014	63.7	6.83425
Asia	Cambodia	2015	60.63	8.36561
Asia	Cambodia	2016	58	10.9217
Asia	Cambodia	2017	56.3	12.5048
Asia	Cambodia	2018	56.4	14.3882
Asia	Cambodia	2019	53.4	18.0246
Asia	Cambodia	2020	54.6046	18.7033
Asia	Cambodia	2021	53.28	19.0286
